# Supplementary material for: Interrogating ligand-receptor interactions using highly sensitive cellular biosensors
Source: Nat Commun. 2023 Nov 28;14:7804. doi: 10.1038/s41467-023-43589-1 (PMC10684770; doi:10.1038/s41467-023-43589-1)
Supplement: Supplementary file 4 — Source Data [file 41467_2023_43589_MOESM4_ESM.xlsx]

## Sheet: Figure 1
Figure 1c- two experiments in duplicates (4 technical replicates)- data presented as gMFI NFκB-eGFP
	unstimulated				BW				BW PD-L1
JE6.1 NFκB-eGFP	152	147	165	178	153	150	161	176	152	150	168	175
JE6.1 NFκB-eGFP PD1-ζ	236	217	267	270	226	222	243	260	1025	1062	1425	1433
measured on LSRFortessa
Figure 1d 2 experiments in duplicates (4 technichal replicates)- data presented as gMFI NFκB-eGFP
	unstimulated				BW				BW PD-L1				Avelumab 3000ng/ml				1000ng/ml				300ng/ml				100ng/ml				30ng/ml				10ng/ml				3ng/ml				1ng/ml				0,3ng/ml				0,1ng/ml
JE6.1 NFκB-eGFP PD1-ζ	3.53	3.58	5.23	5.28	3.5	3.6	4.79	4.98	30.1	24	24.9	27.4	3.63	3.64	5.16	4.91	3.84	3.6	4.81	4.73	3.58	3.63	4.97	4.83	3.62	3.55	4.89	4.87	3.62	3.62	4.92	4.9	3.82	4.05	6.2	5.9	9.16	9.25	9.95	9.59	12	14.3	13.8	13	15.3	14.9	15	14.9	18.1
measured on FACS Calibur
Figure 1e 2 experiments in duplicates (4 technichal replicates)- data presented as gMFI NFκB-eGFP
	unstimulated				BW				BW PD-L1				Atezolizumab 3000ng/ml				1000ng/ml				300ng/ml				100ng/ml				30ng/ml				10ng/ml				3ng/ml				1ng/ml				0,3ng/ml				0,1ng/ml
JE6.1 NFκB-eGFP PD1-ζ	3.53	3.58	5.23	5.28	3.5	3.6	4.79	4.98	30.1	24	24.9	27.4	3.4	3.58	4.82	4.87	3.51	3.63	4.98	4.81	3.51	3.44	4.79	4.94	3.45	3.45	4.65	4.62	3.45	3.46	4.93	4.81	3.56	3.61	4.87	4.74	4.54	5.38	7.34	8.03	7.73	7.85	12.3	11.2	12.4	12.6	12.8	12.4	16.6
measured on FACS Calibur-controls match Figure 1d
Figure 1h 2 experiments in duplicates (4 technichal replicates)- data presented as gMFI NFκB-eGFP
	unstimulated				BW PD1				Nivolumab 3000ng/ml				1000ng/ml				300ng/ml				100ng/ml				30ng/ml				10ng/ml				3ng/ml				1ng/ml				0,3ng/ml				0,1ng/ml				0,03ng/ml
JE6.1 NFκB-eGFP PD-L1-ζ	5.5	4.75	4.5	4.59	138	107	162	143	15.6	15.8	19.4	12	14.9	12.3	16.5	17	17.3	15.3	19.4	15	26	27.3	34.4	20.8	42.6	43.3	51.7	53.1	88.6	68.7	84.5	101	124	137	134	112	81.7	142	129	139	158	121	94.2	128	101	111	124	142	135
measured on FACS Calibur
Figure 1i 3 experiments, 4 replicates each (12 technical replicates)- data normalized to unstimulated
	K562	K562 PD1	K562 CD80	K562 CD86		raw data (gMFI NFκB-eGFP):	unstimulated	K562	K562 PD1	K562 CD80	K562 CD86		Shapiro-Wilk normality test	K562	K562 PD1	K562 CD80	K562 CD86		Table Analyzed	Figure 1i		Number of families	1
JE6.1 NFκB-eGFP PD-L1-ζ	0.932231	5.56694	1.4281	1.13719		experiment1	14	14.1	84.2	21.6	17.2		W	0.7735	0.8086	0.7342	0.8079					Number of comparisons per family	3
measured on FACS Calibur	0.985124	5.07107	1.34215	1.07769			15.6	14.9	76.7	20.3	16.3		P value	0.0048	0.0118	0.0018	0.0115		Kruskal-Wallis test			Alpha	0.05
	0.991736	5.22314	1.35537	1.15041			16.1	15	79	20.5	17.4		Passed normality test (alpha=0.05)?	No	No	No	No		P value	<0,0001
	0.932231	5.77851	1.26942	1.13719			14.8	14.1	87.4	19.2	17.2		P value summary	**	*	**	*		Exact or approximate P value?	Approximate		Dunn's multiple comparisons test	Mean rank diff,	Significant?	Summary	Adjusted P Value	A-?
	1.32997	12.2922	2.60957	1.42065		experiment2	5.93	5.33	59.5	6.78	6.11								P value summary	****		K562 vs. K562 PD1	-31.75	Yes	****	<0,0001	B	K562 PD1
	1.2796	11.8892	2.49874	1.47103			5.69	5.26	57.6	7	6.24								Do the medians vary signif. (P < 0.05)?	Yes		K562 vs. K562 CD80	-15.67	Yes	*	0.0184	C	K562 CD80
	1.25945	11.8892	2.39798	1.41058			5.82	5.45	59	7.05	6.11								Number of groups	4		K562 vs. K562 CD86	-7.583	No	ns	0.5536	D	K562 CD86
	1.26952	12.1914	2.43829	1.46096			5.77	5.12	63.1	6.83	5.84								Kruskal-Wallis statistic	33.97
	0.91857	10.2542	1.16846	1.05299		experiment3	5.54	4.69	58	6.24	5.21											Test details	Mean rank 1	Mean rank 2	Mean rank diff,	n1	n2	Z
	0.906506	9.92676	1.20638	1.0754			4.81	4.63	68.5	5.49	4.91								Data summary			K562 vs. K562 PD1	10.75	42.5	-31.75	12	12	5.556
	0.93925	10.168	1.21499	1.05299			4.62	4.58	73.7	6.26	4.94								Number of treatments (columns)	4		K562 vs. K562 CD80	10.75	26.42	-15.67	12	12	2.741
	0.882378	10.8746	1.17708	1.00646				4.78	72.6	5.76	4.86								Number of values (total)	48		K562 vs. K562 CD86	10.75	18.33	-7.583	12	12	1.327
[truncated: 11 more columns]

## Sheet: Figure 2
Figure 2e- 2 experiments in triplictes (1st experiment shown in figure) - data presented as gMFI NFκB-eCFP
shown in figure	unstimulated			K562 anti-CD3			K562 4-1BB
TPR	73	67.5	67.3	707	749	680	68.2	69.9	70.3
TPR 4-1BBL	77	84	87.3	684	602	576	77.1	80.1	79.5
TPR 4-1BBL-ζ	91.8	85.5	84.1	753	753	785	707	761	798
repeat	unstimulated			K562 anti-CD3			K562 4-1BB
TPR	128	121	121	586	601	592	116	112	113
TPR 4-1BBL	82.6	84.6	106	407	360	363	91.7	85.2	81.5
TPR 4-1BBL-ζ	78.3	80.5	79.6	387	388	425	455	363	353
measured on LSR Fortessa
Figure 2f- 2 experiments in triplictes (1st experiment shown in figure) - data presented as gMFI NFκB-eCFP
shown in figure	unstimulated				K562 4-1BB 19.200 cells		9.600 cells			4.800 cells			2.400 cells			1.200 cells			600 cells			300 cells			150 cells
TPR 4-1BBL-ζ	78.1	80.9	77.7	380	379	388	316	304	374	319	247	234	163	172	183	146	153	154	114	114	122	96.9	100	104	89.5	83	91.5
repeat	unstimulated				K562 4-1BB 19.200 cells		9.600 cells			4.800 cells			2.400 cells			1.200 cells			600 cells			300 cells			150 cells
TPR 4-1BBL-ζ	87.2	78.9	81	436	452	439	425	406	538	396	329	290	191	202	207	157	161	174	149	139	164	128	105	111	96.8	100	91.7
measured on LSR Fortessa
Figure 2g- 1 experiments in triplictes - data presented as gMFI NFκB-eCFP
	unstimulated			K562 4-1BB			30ug/ml			10ug/ml			3ug/ml			1ug/ml			0.3ug/ml
+Utomilomab	139	141	133	1141	1138	1162	1192	1201	1223	1201	1198	1176	1164	1187	1155	1202	1191	1231	985	1197	1235
+Urelomab	139	141	133	1202	1174	1155	1223	1258	1257	1179	1228	1195	1191	1235	1204	1209	1210	1252	1198	1164	1184
+polyclonal 41BB	139	141	133	1183	1160	1221	965	968	991	1083	1065	989	1183	1113	1065	1158	1167	1174	1101	1148	1178
measrued on Beckman Coulter CytoFLEX

## Sheet: Figure 3
Figure 3c- 2 donors (unstimulated 2 technical replicates each, activated MNC 3(donor 1)/4(donor 2) technical replicates) - data presented as gMFI Nur77-mKO2
	unstimulated	activated MNC
JE6.1 Nur77-mKO2	2302	2283
measured on LSRFortessa	2207	2343
		2609
	1972	2568
	2063	1861
		2019
		1944
Figure 3d 3 donors (unstimulated 2 technical replicates each, rest 4 technichal replicates each)- data presented as gMFI Nur77-mKO2
	unstimulated	activated MNC	+ Avelumab
JE6.1 Nur77-mKO2 PD1-ζ	3369	14928	4981
measured on LSRFortessa	3312	12132	3988
		12901	6614
		18366	6855
	3530	41911	6564
	3543	45409	6205
		47327	6660
		44302	7125
	3195	29286	4113
	3218	28333	3929
		54553	3372
		50982	3468
Figure 3e- 2 donors (unstimulated 2 technical replicates each, rest 3 technichal replicates each)- data presented as gMFI Nur77-mKO2
																												Figure S4c- 3 donors, 5 timepoints- data presented normalized to isotype PE
	unstimulated	activated MNC	+ Nivolumab																									human PBMCs
JE6.1 Nur77-mKO2 PD-L1-ζ	675	32074	629																									Expression of PBMC surface markers	Day	0			1			2			3			6
measured on LSRFortessa	688	31911	706																											Donor B1	Donor B2	Donor B5	Donor B1	Donor B2	Donor B5	Donor B1	Donor B2	Donor B5	Donor B1	Donor B2	Donor B5	Donor B1	Donor B2	Donor B5
		33068	6619																										unstained	73.6	107	97.1	93.4	137	126	441	536	435	460	587	490	358	300	228
	7519	32638	6495																										Iso-PE	76.1	94.5	101	109	129	133	1272	896	902	1639	2476	2767	1027	953	935
	6276	65153	7794																										PDL1-PE	1320	799	491	22029	10643	13037	67551	60118	66261	38986	42539	21573	19711	10350	6181
		64551	8032																										41BB-PE	94.3	106	114	921	780	1198	13340	12517	10100	6773	13437	8580	3452	2124	1139
																													CD25-PE	276	272	397	7636	2977	10232	342481	126649	140656	155748	271367	232655	31149	33210	12246
Figure 3f- 2 donors (unstimulated 2 technical replicates each, activated MNC 4 technichal replicates each)- data presented as gMFI Nur77-mKO2																													CD69-PE	125	156	139	18842	8413	10408	14964	25728	15054	8464	9450	4060	4264	2051	1352
	unstimulated	activated MNC																											normalized to isotype-PE
JE6.1 Nur77-mKO2 4-1BBL-ζ	5115	67225																											Day	0			1			2			3			6
measured on LSRFortessa	4772	70917																												Donor B1	Donor B2	Donor B5	Donor B1	Donor B2	Donor B5	Donor B1	Donor B2	Donor B5	Donor B1	Donor B2	Donor B5	Donor B1	Donor B2	Donor B5
		57753																											PDL1-PE	17.3456	8.45503	4.86139	202.101	82.5039	98.0226	53.1061	67.096	73.4601	23.7865	17.1805	7.79653	19.1928	10.8604	6.6107
		44267																											41BB-PE	1.23916	1.12169	1.12871	8.44954	6.04651	9.00752	10.4874	13.9699	11.1973	4.1324	5.4269	3.10083	3.36125	2.22875	1.21818
	6529	74504																											CD25-PE	3.62681	2.87831	3.93069	70.055	23.0775	76.9323	269.246	141.349	155.938	95.0262	109.599	84.082	30.3301	34.8478	13.0973
	6552	67029																											CD69-PE	1.64258	1.65079	1.37624	172.862	65.2171	78.2556	11.7642	28.7143	16.6896	5.16412	3.81664	1.46729	4.1519	2.15215	1.44599
		99283																										measured on Beckman Coulter CytoFLEX
		109553
Figure3i- 3 donors, 5 timepoints- data presented normalized to isotype PE
human PBMCs
Expression of PBMC surface markers	Day	0			1			2			3			6
		Donor B1	Donor B2	Donor B5	Donor B1	Donor B2	Donor B5	Donor B1	Donor B2	Donor B5	Donor B1	Donor B2	Donor B5	Donor B1	Donor B2	Donor B5
	unstained	73.6	107	97.1	93.4	137	126	441	536	435	460	587	490	358	300	228
	Iso-PE	76.1	94.5	101	109	129	133	1272	896	902	1639	2476	2767	1027	953	935
	PDL1-PE	1320	799	491	22029	10643	13037	67551	60118	66261	38986	42539	21573	19711	10350	6181
	41BB-PE	94.3	106	114	921	780	1198	13340	12517	10100	6773	13437	8580	3452	2124	1139
	CD25-PE	276	272	397	7636	2977	10232	342481	126649	140656	155748	271367	232655	31149	33210	12246
	CD69-PE	125	156	139	18842	8413	10408	14964	25728	15054	8464	9450	4060	4264	2051	1352
	normalized to isotype-PE
	Day	0			1			2			3			6
		Donor B1	Donor B2	Donor B5	Donor B1	Donor B2	Donor B5	Donor B1	Donor B2	Donor B5	Donor B1	Donor B2	Donor B5	Donor B1	Donor B2	Donor B5
	PDL1-PE	17.3456	8.45503	4.86139	202.101	82.5039	98.0226	53.1061	67.096	73.4601	23.7865	17.1805	7.79653	19.1928	10.8604	6.6107
	41BB-PE	1.23916	1.12169	1.12871	8.44954	6.04651	9.00752	10.4874	13.9699	11.1973	4.1324	5.4269	3.10083	3.36125	2.22875	1.21818
	CD25-PE	3.62681	2.87831	3.93069	70.055	23.0775	76.9323	269.246	141.349	155.938	95.0262	109.599	84.082	30.3301	34.8478	13.0973
	CD69-PE	1.64258	1.65079	1.37624	172.862	65.2171	78.2556	11.7642	28.7143	16.6896	5.16412	3.81664	1.46729	4.1519	2.15215	1.44599
measured on Beckman Coulter CytoFLEX
Figure 3j- 3 donors, 5 timepoints- data presented normalized to unstimulated
gMFI values Nur77-mKO2 TCR KO
Days	0				1				2				3				6
	Donor B1	Donor B2	Donor B5	unstimulated	Donor B1	Donor B2	Donor B5	unstimulated	Donor B1	Donor B2	Donor B5	unstimulated	Donor B1	Donor B2	Donor B5	unstimulated	Donor B1	Donor B2	Donor B5	unstimulated
technical repeat 1	1365	1170	1187	1325	1419	1224	1060	1325	1635	1683	1623	1796	1316	1100	1039	1325	1263	1055	1081	1305
technical repeat 2	1536	1174	1158	1256	1391	1160	1052	1256	1556	1617	1709	1605	1110	1097	1112	1168	1213	1144	1110	1292
technical repeat 3	1202	1179	1150	1207	1392			1207	1640	1619	1906	1684	1098	1093	1119	1175	1200	1102	1116	1236
normalized to unstimulated
Days	0				1				2				3				6
	Donor B1	Donor B2	Donor B5	unstimulated	Donor B1	Donor B2	Donor B5	unstimulated	Donor B1	Donor B2	Donor B5	unstimulated	Donor B1	Donor B2	Donor B5	unstimulated	Donor B1	Donor B2	Donor B5	unstimulated
technical repeat 1	1.08105	0.92661	0.940074	1.04937	1.12381	0.969377	0.839493	1.04937	0.964602	0.99292	0.957522	1.05959	1.07634	0.899673	0.849782	1.0837	0.988521	0.825724	0.846074	1.02139
technical repeat 2	1.21647	0.929778	0.917107	0.99472	1.10164	0.918691	0.833157	0.99472	0.917994	0.953982	1.00826	0.946903	0.907852	0.897219	0.909487	0.955289	0.949387	0.895382	0.868771	1.01122
technical repeat 3	0.951954	0.933738	0.910771	0.955913	1.10243			0.955913	0.967552	0.955162	1.12448	0.99351	0.898037	0.893948	0.915213	0.961014	0.939212	0.86251	0.873467	0.967388
measured on Beckman Coulter CytoFLEX
gMFI values Nur77-mKO2 mGITR-ζ
Days	0				1				2				3				6
	Donor B1	Donor B2	Donor B5	unstimulated	Donor B1	Donor B2	Donor B5	unstimulated	Donor B1	Donor B2	Donor B5	unstimulated	Donor B1	Donor B2	Donor B5	unstimulated	Donor B1	Donor B2	Donor B5	unstimulated
technical repeat 1	6937	4800	5861	1493	11510	4967	8533	1493	7229	8550	7295	1546	6474	9103	10608	1436	3315	4562	2871	1332	5205	5103	2523	1422
technical repeat 2	6781	5272	5465	1427	11539	3563		1427	7351	8976	7152	1552	9879	10450	8144	1405	3838	5064	3134	1296	5530	4666	2477	1422
technical repeat 3	7785	6042	5101	1408	13309			1408	8521	8244	7642	1551	9569	10684	10321	1418	4326	4795	3034	1310	5782	4894	2750	1404
normalized to unstimulated
Days	0				1				2				3				6
	Donor B1	Donor B2	Donor B5	unstimulated	Donor B1	Donor B2	Donor B5	unstimulated	Donor B1	Donor B2	Donor B5	unstimulated	Donor B1	Donor B2	Donor B5	unstimulated	Donor B1	Donor B2	Donor B5	unstimulated
technical repeat 1	4.80846	3.32717	4.06262	1.03489	7.97828	3.44293	5.91474	1.03489	4.66487	5.51732	4.70746	0.997634	4.56023	6.41207	7.47218	1.01151	2.52539	3.47537	2.18715	1.01473
technical repeat 2	4.70032	3.65434	3.78812	0.98914	7.99838	2.46973		0.98914	4.7436	5.79221	4.61519	1.00151	6.95868	7.36088	5.73656	0.989669	2.92382	3.8578	2.38751	0.987303
technical repeat 3	5.39626	4.18808	3.53581	0.97597	9.22528			0.97597	5.4986	5.31985	4.93138	1.00086	6.74031	7.52571	7.27002	0.998826	3.29558	3.65287	2.31133	0.997969
measured on Beckman Coulter CytoFLEX
gMFI values Nur77-mKO2 PD1-ζ
Days	0				1				2				3				6
	Donor B1	Donor B2	Donor B5	unstimulated	Donor B1	Donor B2	Donor B5	unstimulated	Donor B1	Donor B2	Donor B5	unstimulated	Donor B1	Donor B2	Donor B5	unstimulated	Donor B1	Donor B2	Donor B5	unstimulated
technical repeat 1	26552	31200	26154	1606	44773	29482	54098	1606	30689	39418	33465	1712	28133	29648	21125	1557	12005	9266	9220	1446
technical repeat 2	43087	24935	38607	1575	46641	27872	41614	1575	34101	27266	24766	1746	23858	23750	26994	1600	12473	8804	9042	1422
technical repeat 3	36569	36776		1524	52452	35088		1524	40327	35169	26550	1736	30513	25743	29432	1549	14778	9729	10073	1409
normalized to unstimulated
Days	0				1				2				3				6
	Donor B1	Donor B2	Donor B5	unstimulated	Donor B1	Donor B2	Donor B5	unstimulated	Donor B1	Donor B2	Donor B5	unstimulated	Donor B1	Donor B2	Donor B5	unstimulated	Donor B1	Donor B2	Donor B5	unstimulated
technical repeat 1	16.9301	19.8937	16.6763	1.02402	28.5481	18.7983	34.4939	1.02402	17.7256	22.7674	19.329	0.988833	17.9343	18.9001	13.4669	0.992563	8.42062	6.49942	6.46715	1.01426
technical repeat 2	27.4731	15.899	24.6166	1.00425	29.7392	17.7717	26.5339	1.00425	19.6964	15.7486	14.3046	1.00847	15.2091	15.1402	17.2082	1.01997	8.74889	6.17536	6.3423	0.997428
technical repeat 3	23.3171	23.4491	0	0.971732	33.4444	22.3728		0.971732	23.2925	20.3132	15.335	1.0027	19.4516	16.4108	18.7624	0.987463	10.3657	6.82418	7.06547	0.98831
measured on Beckman Coulter CytoFLEX
gMFI values Nur77-mKO2 4-1BB-L-ζ
Days	0				1				2				3				6
	Donor B1	Donor B2	Donor B5	unstimulated	Donor B1	Donor B2	Donor B5	unstimulated	Donor B1	Donor B2	Donor B5	unstimulated	Donor B1	Donor B2	Donor B5	unstimulated	Donor B1	Donor B2	Donor B5	unstimulated
technical repeat 1	17625	11762	20133	1516	42103	33839	44438	1516	40892	45190	36093	1662	31982	39696	40409	1526	26066	31355	21617	1386
technical repeat 2	13885	15834	18317	1458	49052	31421	43894	1458	40542	40112	53831	1671	31613	37582	39783	1514	29195	27233	20414	1403
technical repeat 3	17457	14941	19691	1455	50410			1455	43455	44904	47976	1608	36320	36668	40124	1486	32121	31829	21053	1401
normalized to unstimulated
Days	0				1				2				3				6
	Donor B1	Donor B2	Donor B5	unstimulated	Donor B1	Donor B2	Donor B5	unstimulated	Donor B1	Donor B2	Donor B5	unstimulated	Donor B1	Donor B2	Donor B5	unstimulated	Donor B1	Donor B2	Donor B5	unstimulated
technical repeat 1	11.9384	7.96704	13.6372	1.02687	28.5186	22.921	30.1002	1.02687	24.8282	27.4378	21.9144	1.00911	21.1989	26.312	26.7846	1.01149	18.663	22.4499	15.4776	0.992363
technical repeat 2	9.40506	10.7252	12.4071	0.987582	33.2256	21.2831	29.7318	0.987582	24.6157	24.3546	32.6843	1.01457	20.9543	24.9107	26.3696	1.00354	20.9033	19.4986	14.6162	1.00453
technical repeat 3	11.8246	10.1203	13.3378	0.98555	34.1454			0.98555	26.3843	27.2641	29.1293	0.976321	24.0742	24.3049	26.5957	0.984976	22.9983	22.7893	15.0737	1.0031
measured on Beckman Coulter CytoFLEX
gMFI values Nur77-mKO2 B7-H3-ζ
Days	0				1				2				3				6
	Donor B1	Donor B2	Donor B5	unstimulated	Donor B1	Donor B2	Donor B5	unstimulated	Donor B1	Donor B2	Donor B5	unstimulated	Donor B1	Donor B2	Donor B5	unstimulated	Donor B1	Donor B2	Donor B5	unstimulated
technical repeat 1	1354	1418	1393	1348	1599	1354	1357	1348	1369	1390	1475	1480	1423	1454	1614	1503	1288	1282	1315	1355	1581	1552	1610	1351
technical repeat 2	1384	1422	1410	1347	1636	1355	1418	1347	1392	1417	1439	1441	1435	1379	1505	1495	1264	1263	1300	1310	1591	1528	1594	1310
technical repeat 3	1390	1447		1328	1731	1403		1328	1362	1484	1544	1458	1384	1417	1537	1430	1248	1264	1300	1318	1673	1546	1583	1314
normalized to unstimulated
Days	0				1				2				3				6
	Donor B1	Donor B2	Donor B5	unstimulated	Donor B1	Donor B2	Donor B5	unstimulated	Donor B1	Donor B2	Donor B5	unstimulated	Donor B1	Donor B2	Donor B5	unstimulated	Donor B1	Donor B2	Donor B5	unstimulated
technical repeat 1	1.00969	1.05742	1.03878	1.00522	1.19239	1.00969	1.01193	1.00522	0.937885	0.952272	1.0105	1.01393	0.964092	0.985095	1.0935	1.01829	0.970123	0.965604	0.990459	1.02059
technical repeat 2	1.03207	1.0604	1.05145	1.00447	1.21999	1.01044	1.05742	1.00447	0.953642	0.97077	0.985842	0.987212	0.972222	0.934282	1.01965	1.01287	0.952046	0.951293	0.979161	0.986693
technical repeat 3	1.03654	1.07905	0	0.990306	1.29083	1.04623		0.990306	0.93309	1.01667	1.05778	0.998858	0.937669	0.960027	1.04133	0.968835	0.939995	0.952046	0.979161	0.992719
measured on Beckman Coulter CytoFLEX
gMFI values Nur77-mKO2 B7-H4
Days	0				1				2				3				6
	Donor B1	Donor B2	Donor B5	unstimulated	Donor B1	Donor B2	Donor B5	unstimulated	Donor B1	Donor B2	Donor B5	unstimulated	Donor B1	Donor B2	Donor B5	unstimulated	Donor B1	Donor B2	Donor B5	unstimulated
technical repeat 1	1681	1535	1566	1561	1776	1433	1455	1561	1425	1465	1509	1440	1321	1431	1455	1410	1286	1284	1279	1350	1510	1511	1550	1264
technical repeat 2	1569	1577	1528	1552	1758	1431	1463	1552	1470	1518	1498	1514	1363	1367	1531	1445	1260	1283	1318	1359	1524	1513	1575	1289
technical repeat 3	1589	1609	1585	1572	1706			1572	1467	1514	1488	1520	1335	1372	1586	1425	1267	1278	1309	1359	1532	1543	1616	1286
normalized to unstimulated
Days	0				1				2				3				6
	Donor B1	Donor B2	Donor B5	unstimulated	Donor B1	Donor B2	Donor B5	unstimulated	Donor B1	Donor B2	Donor B5	unstimulated	Donor B1	Donor B2	Donor B5	unstimulated	Donor B1	Donor B2	Donor B5	unstimulated
technical repeat 1	1.07641	0.982924	1.00277	0.999573	1.13725	0.917609	0.931697	0.999573	0.955521	0.982342	1.01185	0.965579	0.925935	1.00304	1.01986	0.988318	0.948378	0.946903	0.943215	0.995575
technical repeat 2	1.0047	1.00982	0.978442	0.99381	1.12572	0.916329	0.93682	0.99381	0.985695	1.01788	1.00447	1.0152	0.955374	0.958178	1.07313	1.01285	0.929204	0.946165	0.971976	1.00221
technical repeat 3	1.0175	1.03031	1.01494	1.00662	1.09242		0.93682	1.00662	0.983684	1.0152	0.997765	1.01922	0.935748	0.961682	1.11168	0.998832	0.934366	0.942478	0.965339	1.00221
measured on Beckman Coulter CytoFLEX
gMFI values Nur77-mKO2 CD5-ζ
Days	0				1				2				3				6
	Donor B1	Donor B2	Donor B5	unstimulated	Donor B1	Donor B2	Donor B5	unstimulated	Donor B1	Donor B2	Donor B5	unstimulated	Donor B1	Donor B2	Donor B5	unstimulated	Donor B1	Donor B2	Donor B5	unstimulated
technical repeat 1	1134	1126	1113	1145	1388	1181	1117	1145	1138	1200	1188	1158	1120	1191	1146	1123	1093	1115	1069	1209
technical repeat 2	1125	1139	1129	1155	1319	1192	1112	1155	1137	1229	1240	1157	1125	1134	1083	1121	1050	1081	1076	1174
technical repeat 3	1132	1164	1151	1149	1342	1160	1109	1149	1154	1175	1105	1135	1104	1122	1126	1113	1057	1078	1090	1120
normalized to unstimulated
Days	0				1				2				3				6
	Donor B1	Donor B2	Donor B5	unstimulated	Donor B1	Donor B2	Donor B5	unstimulated	Donor B1	Donor B2	Donor B5	unstimulated	Donor B1	Donor B2	Donor B5	unstimulated	Donor B1	Donor B2	Donor B5	unstimulated
technical repeat 1	0.986373	0.979414	0.968107	0.995941	1.20731	1.02725	0.971586	0.995941	0.989565	1.04348	1.03304	1.00696	1.00089	1.06434	1.02413	1.00357	0.936055	0.954896	0.915501	1.0354
technical repeat 2	0.978545	0.990722	0.982024	1.00464	1.14729	1.03682	0.967237	1.00464	0.988696	1.0687	1.07826	1.00609	1.00536	1.0134	0.967828	1.00179	0.899229	0.925778	0.921496	1.00542
technical repeat 3	0.984633	1.01247	1.00116	0.99942	1.16729	1.00899	0.964627	0.99942	1.00348	1.02174	0.96087	0.986957	0.986595	1.00268	1.00626	0.994638	0.905224	0.923209	0.933486	0.959178
measured on Beckman Coulter CytoFLEX
gMFI values Nur77-mKO2 BTN3A1-ζ
Days	0				1				2				3				6
	Donor B1	Donor B2	Donor B5	unstimulated	Donor B1	Donor B2	Donor B5	unstimulated	Donor B1	Donor B2	Donor B5	unstimulated	Donor B1	Donor B2	Donor B5	unstimulated	Donor B1	Donor B2	Donor B5	unstimulated
technical repeat 1	1239	1318	1258	1278	1481	1241	1263	1278	1368	1347	1547	1400	1215	1206	1213	1269	1194	1181	1212	1261	1517	1470	1465	1244
technical repeat 2	1305	1371	1283	1258	1478	1197	1299	1258	1390	1471	1462	1373	1233	1208	1225	1295	1181	1179	1188	1371	1503	1473	1502	1226
technical repeat 3	1327	1395	1271	1261	1512			1261	1397	1454	1590	1376	1214	1196	1281	1264	1172	1233	1183	1206	1509	1469	1488	1219
normalized to unstimulated
Days	0				1				2				3				6
	Donor B1	Donor B2	Donor B5	unstimulated	Donor B1	Donor B2	Donor B5	unstimulated	Donor B1	Donor B2	Donor B5	unstimulated	Donor B1	Donor B2	Donor B5	unstimulated	Donor B1	Donor B2	Donor B5	unstimulated
technical repeat 1	0.978931	1.04135	0.993943	1.00974	1.17013	0.980511	0.997893	1.00974	0.989154	0.97397	1.11858	1.01229	0.952194	0.945141	0.950627	0.994514	0.933299	0.923137	0.947368	0.98567
technical repeat 2	1.03108	1.08322	1.0137	0.993943	1.16776	0.945747	1.02634	0.993943	1.00506	1.06363	1.05712	0.992769	0.966301	0.946708	0.960031	1.01489	0.923137	0.921574	0.928609	1.07165
technical repeat 3	1.04846	1.10219	1.00421	0.996313	1.19463			0.996313	1.01012	1.05134	1.14967	0.994939	0.951411	0.937304	1.00392	0.990596	0.916102	0.963783	0.9247	0.942678
measured on Beckman Coulter CytoFLEX

## Sheet: Figure 4
Figure 4f- 3 technical replicates- data presented as gMFI NFκB-eCFP
	unstimulated			K562			K562 anti-CD3			K562 hemagglutinin
JE6.1 TPR CD46KO	68.9	63.5	63.4	59.7	61	61.9	416	476	471	65.7	57.4	57.6
JE6.1 TPR CD46-ζ	87.8	88.4	86.3	83.9	80.7	82.4	435	462	466	384	394	396
JE6.1 TPR CD46-ctrl	77.9	71	75.6	67.7	70	68.8	491	577	589	72.6	65.3	67.7
measured on LSRFortessa
Figure 4g- 3 experiments in triplicates, triplicate mean gMFI NFκB-eGFP normalized to unstimulated condition
	K562	K562 hemagglutinin	+ serum 13C 1:10	K562 hemagglutinin ∆CD46	K562 hemagglutinin ∆CD150			raw gMFI NFκB-eGFP values	unstimulated			K562			K562 hemagglutinin			+ serum 13C 1:10			K562 hemagglutinin ∆CD46			K562 hemagglutinin ∆CD150
JE6.1 NFκB-GFP CD46-ζ	0.974026	7.09716	2.13276	3.93843	7.41847		experiment 1	JE6.1 NFκB-GFP CD46-ζ	709	690	680	673	678	674	5049	4839	4867	1431	1518	1485	2565	2819	2804	4832	5236	5355
measured on LSRFortessa	0.983204	9.30448	2.5801	2.9509	8.0491		experiment 2	JE6.1 NFκB-GFP CD46-ζ	774	783	765	790	745	748	7165	7291	7149	2102	1962	1927	2238	2365	2249	5776	6076	6838
	0.912243	15.0651	1.77353	3.07396	9.45471		experiment 3	JE6.1 NFκB-GFP CD46-ζ	942	958	926	856	843	879	16283	13543	12748	1635	1656	1721	2592	2941	3154	8021	9413	9285
Shapiro-Wilk test	K562	K562 hemagglutinin	+ serum 13C 1:10	K562 hemagglutinin ∆CD46	K562 hemagglutinin ∆CD150
W	0.8452	0.9378	0.996	0.8418	0.9539
P value	0.2276	0.5187	0.8797	0.2188	0.5869
Passed normality test (alpha=0.05)?	Yes	Yes	Yes	Yes	Yes
P value summary	ns	ns	ns	ns	ns
Table Analyzed	Figure 4g						Number of families	1
Data sets analyzed	A-E						Number of comparisons per family	4
							Alpha	0.05
ANOVA summary
F	13.87						Dunnett's multiple comparisons test	Mean Diff,	95,00% CI of diff,	Below threshold?	Summary	Adjusted P Value	B-?
P value	0.0004						K562 Hemagglutinin vs. K562	9.532	4,997 to 14,07	Yes	***	0.0004	A	K562
P value summary	***						K562 Hemagglutinin vs. + 13C 1:10	8.327	3,791 to 12,86	Yes	**	0.0012	C	+ 13C 1:10
Significant diff. among means (P < 0.05)?	Yes						K562 Hemagglutinin vs. K562 Hemagglutinin ?CD46	7.168	2,632 to 11,70	Yes	**	0.0035	D	K562 Hemagglutinin ?CD46
R squared	0.8472						K562 Hemagglutinin vs. K562 Hemagglutinin ?CD150	2.181	-2,354 to 6,717	No	ns	0.4756	E	K562 Hemagglutinin ?CD150
Brown-Forsythe test							Test details	Mean 1	Mean 2	Mean Diff,	SE of diff,	n1	n2	q	DF
F (DFn, DFd)	1,857 (4, 10)						K562 Hemagglutinin vs. K562	10.49	0.9565	9.532	1.569	3	3	6.075	10
P value	0.1947						K562 Hemagglutinin vs. + 13C 1:10	10.49	2.162	8.327	1.569	3	3	5.307	10
P value summary	ns						K562 Hemagglutinin vs. K562 Hemagglutinin ?CD46	10.49	3.321	7.168	1.569	3	3	4.568	10
Are SDs significantly different (P < 0.05)?	No						K562 Hemagglutinin vs. K562 Hemagglutinin ?CD150	10.49	8.307	2.181	1.569	3	3	1.39	10
Bartlett's test
Bartlett's statistic (corrected)
P value
P value summary
Are SDs significantly different (P < 0.05)?
ANOVA table	SS	DF	MS	F (DFn, DFd)	P value
Treatment (between columns)	204.8	4	51.21	F (4, 10) = 13,87	P=0,0004
Residual (within columns)	36.93	10	3.693
Total	241.8	14
Data summary
Number of treatments (columns)	5
Number of values (total)	15
Figure 4i- 3 technical replicates- data presented as gMFI NFκB-eCFP
	unstimulated			K562 hemagglutinin			IVIG 1 20 mg/ml			10 mg/ml			5 mg/ml			2,5 mg/ml			1,25 mg/ml			625 µg/ml			312,5 µg/ml			156,25 µg/ml
JE6.1 TPR CD46::ζ	71.1	64.6	59.8	308	307	320	65.9	71.6	89.4	85.2	90.4	101	138	120	120	172	185	179	230	228	221	256	269	292	282	308	291	291	289	298
measured on LSRFortessa							IVIG 2 20 mg/ml			10 mg/ml			5 mg/ml			2,5 mg/ml			1,25 mg/ml			625 µg/ml			312,5 µg/ml			156,25 µg/ml
							59.3	68.1	63.8	74.6	76.8	94.8	105	95.2	100	127	136	141	189	194	191	243	254	253	316	280	269	294	288	262
							IVIG 3 20 mg/ml			10 mg/ml			5 mg/ml			2,5 mg/ml			1,25 mg/ml			625 µg/ml			312,5 µg/ml			156,25 µg/ml
							65.9	67.9	77	93.9	95.7	124	145	135	134	177	189	202	236	234	236	269	282	295	325	297	301	290	295	294
							IVIG 4 20 mg/ml			10 mg/ml			5 mg/ml			2,5 mg/ml			1,25 mg/ml			625 µg/ml			312,5 µg/ml			156,25 µg/ml
							69.9	68.4	71.2	81.4	85.8	90.1	151	144	139	199	190	182	230	250	256	307	315	334	387	365	331	328	391	406

## Sheet: Figure 5
Figure 5f- 4 experiments in triplicates, one shown in figure- data presented as gMFI Nur77-mKO2
shown in figure	unstimulated			K562			K562 gp160			BW mCD32b			+ anti-CD4 (3µg/ml)
JE6.1 Nur77-mKO2	80.7	80.3	79.4	77.7	78.9	81.8	81.8	81.4	79.8	76.9	76	75.7	84.7	89.9	88.4
JE6.1 Nur77-mKO2 CD4-ζ	146	139	163	143	144	143	1654	1852	1632	139	135	138	1189	1341	1522
repeat	-		K562			K562 gp160
JE6.1 Nur77-mKO2	51.9	36.4	8.28	52.8	54.7	53	57.3	56.8	59.1
JE6.1 Nur77-mKO2 CD4-ζ	96.8	96.9	102	103	102	99.8	2211	2104	2170
repeat	-			K562			K562 gp160
JE6.1 Nur77-mKO2	54.9	69	70.4	67.4	64.3	64.5	67.9	71.2	65.7
JE6.1 Nur77-mKO2 CD4-ζ	95.1	101	98.2	93	93.6	93.9	2704	2653	2761
repeat	-			K562			K562 gp160
JE6.1 Nur77-mKO2	72.6	75.7	73.3	43.7	72.5	63.3	73.2	72	18
JE6.1 Nur77-mKO2 CD4-ζ	79.1	73.4	75.5	74	71.1	81.4	1567	1736	1792
measured on LSR Fortessa
Figure 5g- 2 experiments in triplicates, one shown in figure- data presented as gMFI Nur77-mKO2
shown in figure	unstimulated			K562 gp160			SIM.2 30 µg/ml			10 µg/ml			3µg/ml			1µg/ml			0,3µg/ml			0,1µg/ml			0,03µg/ml			0,01µg/ml			0,003µg/ml			0,001µg/ml			NIH45-46 G54W 30µg/ml			10 µg/ml			3µg/ml			1µg/ml			0,3µg/ml
JE6.1 Nur77-mKO2 CD4-ζ	86.4	85.6	85.8	1608	1674	1475	204	208	192	192	199	199	191	193	195	182	190	197	196	193	187	196	195	189	365	343	334	698	759	880	1189	1305	1255	1518	1506	1085	97.2	96.9	95.1	121	123	117	181	181	166	303	299	306	546
repeat	unstimulated			K562 gp160			SIM.2 30 µg/ml			10 µg/ml			3µg/ml			1µg/ml			0,3µg/ml			0,1µg/ml			0,03µg/ml			0,01µg/ml			0,003µg/ml			0,001µg/ml			NIH45-46 G54W 30µg/ml			10 µg/ml			3µg/ml			1µg/ml			0,3µg/ml
JE6.1 Nur77-mKO2 CD4-ζ	125	65,4*	10,6*	2485	2624	2319	292	128	282	271	280	290	269	270	45,5*	267	268	277	267	30,8*	249	303	327	303	4,3*	537	592	1575	1700	1615	1939	2078	1851	51,1*	83,4*	1958	137	140	135	161	177	174	232	266	247	495	569	455	762
measured on LSR Fortessa	*excluded due to measuring error
[truncated: 29 more columns]

## Sheet: Figure 6
Figure 6g- 3 technical replicates- data presented as gMFI NFκB-eCFP
JE6.1 TPR ACE2-ζ	baseline			full-stimulation			serum 1:3			1:10			1:30			1:100			1:300			1:1000
no serum	60.6	61.7	61.9	250	257	248
pre-immune							307	331	331	258	274	280	267	244	230	231	239	232	241	251	235	248	243	276
1st dose ChAdOX1							238	209	217	239	243	238	223	225	226	234	223	228	263	222	238	240	229	226
2nd dose ChAdOX1							86.1	83.4	91.4	118	119	128	246	219	196	231	231	224	245	240	249	227	251	283
measured on LSR Fortessa
-log10(serum)	0.477121	1	1.47712	2	2.47712	3
pre-immune	1.37491	1.09986	0.975473	0.907148	0.950946	1.02102
1st dose ChAdOX1	0.840575	0.938683	0.858094	0.877365	0.943938	0.894884
2nd dose ChAdOX1	0.134373	0.316748	0.835319	0.879117	0.96321	1.01051
	preimmune	1st dose	2nd dose
Sigmoidal, 4PL, X is log(concentration)
Best-fit values
Top	= 1,000	= 1,000	= 1,000
Bottom	= 0,000	= 0,000	= 0,000
LogIC50	6.274	-9.293	1.147
HillSlope	-0.6248	0.08367	1.583
IC50	1878355	5.093e-10	14.01
Span	= 1,000	= 1,000	= 1,000
95% CI (profile likelihood)
LogIC50	???	??? to -0,9299	0,9749 to 1,311
HillSlope	???	-0,1973 to 0,4292	0,8757 to 3,817
IC50	???	??? to 0,1175	9,438 to 20,48
Goodness of Fit
Degrees of Freedom	4	4	4
R squared	-0.1244	0.1608	0.9748
Sum of Squares	0.1625	0.007463	0.01717
Sy.x	0.2016	0.04319	0.06551
Constraints
Top	Top = 1	Top = 1	Top = 1
Bottom	Bottom = 0	Bottom = 0	Bottom = 0
Number of points
# of X values	6	6	6
# Y values analyzed	6	6	6
Figure 6h- data of 78 seroconverted donors analyzed with biosensor assay and Elecsys® Anti-SARS-CoV-2
log10(titer)	SC51	SC61	SC67	SC68	SC69	SC70	SC71	SC73	SC76	SC77	SC82	SC90	SC99	SC100	SC101	SC106	SC108	SC110	SC111	SC112	SC114	SC117	SC132	SC133	SC134	SC136	SC139	SC140	SC141	SC142	SC143	SC144	SC145	SC146	SC147	SC148	SC149	SC150	SC151	SC152	SC153	SC154	SC156	SC157	SC159	SC160	SC161	SC162	SC163
-1	-0.00834123	0.0703318	0.0295735	0.258768	0.0540284	0.0908057	-0.0343128	-0.0197156	-0.0606635	-0.0229384	0.0532701	0.244106	0.513273	0.481715	0.227399	0.330425	0.542974	-0.00185632	0.166141	0.326712	-0.0380546	0.184704	-0.0352701	0.315603	0.0212766	0	0.0657277	0.084507	0.111702	0	0.216312	0.265957	0.180851	0.152482	0.0939716	0.0230496	0.0656028	0.429078	0.23227	0.225177	0.0673759	0.178404	0.171362	0.377934	0.931925	0.0657277	0.553991	0.525822	-0.0455696
-1.47712	0.22654	0.285308	0.236019	0.539336	0.2891	0.21327	-0.0100474	0.0290047	-0.0422749	0.215166	0.104455	0.404678	0.574531	0.62558	0.487284	0.438092	0.557824	0.297939	0.497494	0.582885	-0.0120661	0.444589	-0.0380546	0.397163	0.0460993	0.122066	0.100939	-0.0375587	0.260638	-0.0399061	0.455674	0.54078	0.460993	0.283688	0.23227	0.0691489	0.177305	0.659574	0.397163	0.33156	0.132979	0.07277	0.631455	0.530516	1.34038	0.185446	0.774648	0.56338	-0.0455696
-2	0.696682	0.617062	0.543128	0.783886	0.620853	0.482464	0.190521	0.262559	-0.011564	0.618957	0.207583	0.714683	0.673844	0.743456	0.568962	0.521626	0.694264	0.607945	0.648784	0.66085	0.0426954	0.684982	0.0742528	0.638298	0.136525	0.497653	0.0610329	-0.0352113	0.542553	0.0422535	0.592199	0.657801	0.76773	0.592199	0.551418	0.29078	0.39539	0.695035	0.533688	0.58156	0.45922	0.284038	0.607981	0.967136	1.24178	0.514085	1.11033	0.584507	-0.0455696
-2.47712	0.848341	0.956398	0.865403	0.861611	0.672038	0.725118	0.478673	1.01327	0.0707109	1.04171	0.541232	0.742528	0.723037	0.656209	0.710971	0.531836	0.694264	0.707258	0.772229	0.724893	0.294227	0.718396	0.274735	0.803191	0.539007	0.377934	0.140845	0.0422535	0.801418	0.0868545	0.906028	0.734043	0.95922	0.666667	0.851064	0.530142	0.572695	0.679078	0.737589	0.804965	0.656028	0.570423	0.713615	0.892019	1.15962	0.622066	0.964789	0.805164	-0.00759494
-3	0.772512	0.943128	0.927962	0.863507	0.772512	0.854028	0.645498	1.10427	0.6	1.23886	0.812322	0.852979	0.750882	0.752738	0.767589	0.683126	0.759235	0.906813	0.765732	0.888249	0.456655	1.07203	0.527195	0.714539	0.758865	0.744131	0.42723	0.169014	0.75	0.34507	0.955674	1.02837	1.01773	0.803191	0.891844	0.856383	0.771277	0.865248	0.650709	0.927305	0.934397	1.16432	0.99061	1.0892	0.978873	0.690141	0.830986	1.1831	0.0810127
-3.47712																										0.840376	0.751174	0.521127		0.964789																			0.21519
-4																										1.12207	1.15493	1.02347		0.99061																			0.475949
	SC51	SC61	SC67	SC68	SC69	SC70	SC71	SC73	SC76	SC77	SC82	SC90	SC99	SC100	SC101	SC106	SC108	SC110	SC111	SC112	SC114	SC117	SC132	SC133	SC134	SC136	SC139	SC140	SC141	SC142	SC143	SC144	SC145	SC146	SC147	SC148	SC149	SC150	SC151	SC152	SC153	SC154	SC156	SC157	SC159	SC160	SC161	SC162	SC163
Sigmoidal, 4PL, X is log(concentration)								Ambiguous					Ambiguous																																Ambiguous
Best-fit values
Top	= 1,000	= 1,000	= 1,000	= 1,000	= 1,000	= 1,000	= 1,000	= 1,000	= 1,000	= 1,000	= 1,000	= 1,000	= 1,000	= 1,000	= 1,000	= 1,000	= 1,000	= 1,000	= 1,000	= 1,000	= 1,000	= 1,000	= 1,000	= 1,000	= 1,000	= 1,000	= 1,000	= 1,000	= 1,000	= 1,000	= 1,000	= 1,000	= 1,000	= 1,000	= 1,000	= 1,000	= 1,000	= 1,000	= 1,000	= 1,000	= 1,000	= 1,000	= 1,000	= 1,000	= 1,000	= 1,000	= 1,000	= 1,000	= 1,000
Bottom	= 0,000	= 0,000	= 0,000	= 0,000	= 0,000	= 0,000	= 0,000	= 0,000	= 0,000	= 0,000	= 0,000	= 0,000	= 0,000	= 0,000	= 0,000	= 0,000	= 0,000	= 0,000	= 0,000	= 0,000	= 0,000	= 0,000	= 0,000	= 0,000	= 0,000	= 0,000	= 0,000	= 0,000	= 0,000	= 0,000	= 0,000	= 0,000	= 0,000	= 0,000	= 0,000	= 0,000	= 0,000	= 0,000	= 0,000	= 0,000	= 0,000	= 0,000	= 0,000	= 0,000	= 0,000	= 0,000	= 0,000	= 0,000	= 0,000
LogIC50	-1.837	-1.798	-1.918	-1.447	-1.989	-2.054	-2.634	~ -2,035	-2.93	-1.841	-2.437	-1.66	~ -23229	-0.7682	-1.761	-1.984	-0.7499	-1.929	-1.697	-1.435	-3.027	-1.658	-2.931	-1.666	-2.508	-2.423	-3.071	-3.422	-1.965	-3.084	-1.639	-1.533	-1.538	-1.969	-1.912	-2.387	-2.298	-1.097	-1.922	-1.785	-2.132	-2.292	-1.579	-1.281	~ -0,8876	-2.224	-0.9528	-1.193	-4.027
HillSlope	-1.357	-1.382	-1.294	-0.8337	-0.7544	-0.9258	-1.006	~ -12,69	-2.512	-2.01	-1.132	-0.6775	~ 1,134e-005	-0.2323	-0.5034	-0.2845	-0.2232	-0.9924	-0.6268	-0.5181	-0.9842	-0.8748	-1.114	-0.4945	-1.249	-0.8015	-1.513	-2.028	-0.8145	-3.128	-0.8766	-0.7104	-1.241	-0.6882	-1.14	-1.152	-0.7839	-0.3642	-0.4478	-0.8221	-1.089	-1.695	-0.6995	-1.119	~ -10,11	-0.6825	-1.368	-0.5727	-1.086
IC50	0.01457	0.01591	0.01207	0.03573	0.01025	0.00883	0.002322	~ 0,009218	0.001176	0.01441	0.003656	0.02186	~ 0,000	0.1705	0.01735	0.01036	0.1779	0.01178	0.02008	0.03674	0.0009389	0.022	0.001172	0.02157	0.003108	0.003778	0.0008492	0.0003782	0.01083	0.0008248	0.02295	0.02931	0.02897	0.01074	0.01226	0.004098	0.005032	0.07996	0.01198	0.01639	0.007382	0.005101	0.02638	0.05235	~ 0,1295	0.005964	0.1115	0.06416	9.399e-05
Span	= 1,000	= 1,000	= 1,000	= 1,000	= 1,000	= 1,000	= 1,000	= 1,000	= 1,000	= 1,000	= 1,000	= 1,000	= 1,000	= 1,000	= 1,000	= 1,000	= 1,000	= 1,000	= 1,000	= 1,000	= 1,000	= 1,000	= 1,000	= 1,000	= 1,000	= 1,000	= 1,000	= 1,000	= 1,000	= 1,000	= 1,000	= 1,000	= 1,000	= 1,000	= 1,000	= 1,000	= 1,000	= 1,000	= 1,000	= 1,000	= 1,000	= 1,000	= 1,000	= 1,000	= 1,000	= 1,000	= 1,000	= 1,000	= 1,000
Std. Error
LogIC50	0.1316	0.04647	0.03496	0.08524	0.1358	0.02514	0.09105	~ 65,43	0.03165	0.1332	0.03558	0.09073	~ 286062244	0.4828	0.1097	0.1023	0.2352	0.1007	0.1527	0.1179	0.1118	0.1357	0.0683	0.1673	0.05571	0.1735	0.0975	0.05203	0.1149	0.02952	0.08019	0.1386	0.02748	0.08122	0.04128	0.02907	0.02907	0.2708	0.1691	0.04327	0.05024	0.1532	0.2121	0.1265	~ 2393	0.1305	0.1869	0.4123	0.06573
HillSlope	0.4873	0.1769	0.12	0.1457	0.1878	0.04809	0.2191	~ 23494	0.5883	1.016	0.1019	0.1084	~ 0,1396	0.0888	0.08711	0.04274	0.04077	0.2151	0.1627	0.09235	0.2567	0.2412	0.2081	0.1283	0.1923	0.2361	0.4675	0.4884	0.1783	0.7443	0.1435	0.1795	0.09136	0.09829	0.1122	0.08533	0.04346	0.1089	0.1175	0.06859	0.1286	0.9047	0.2672	0.3867	~ 215422	0.157	0.8977	0.3557	0.1865
95% CI (profile likelihood)
LogIC50	-2,390 to -1,413	-1,946 to -1,647	-2,030 to -1,806	-1,708 to -1,110	-2,512 to -1,541	-2,135 to -1,974	-3,033 to -2,355	(Very wide)	-3,035 to -2,821	-2,243 to -1,371	-2,552 to -2,325	-1,945 to -1,331	(Very wide)	-1,616 to ???	-2,111 to -1,343	-2,343 to -1,624	-1,266 to 0,8638	-2,273 to -1,607	-2,217 to -0,9651	-1,768 to -0,8837	-3,713 to -2,751	-2,094 to -1,101	-3,243 to -2,739	-2,209 to -0,5907	-2,704 to -2,333	-2,876 to -1,955	-3,322 to -2,790	-3,556 to -3,275	-2,378 to -1,588	-3,160 to ???	-1,892 to -1,357	-1,957 to -0,8574	-1,626 to -1,450	-2,240 to -1,706	-2,043 to -1,780	-2,481 to -2,295	-2,393 to -2,206	-1,692 to 3,867	-2,648 to -1,132	-1,922 to -1,643	-2,294 to -1,971	-2,808 to -1,606	-2,285 to 0,7282	-1,668 to -0,4094	(Very wide)	-2,793 to -1,814	-1,398 to ???	-2,218 to ???	-4,247 to -3,886
HillSlope	??? to -0,3582	-2,110 to -0,9405	-1,773 to -0,9757	-1,615 to -0,4302	-1,850 to -0,2879	-1,098 to -0,7833	-1,920 to -0,5163	(Very wide)	??? to -1,391	??? to -0,6461	-1,560 to -0,8406	-1,157 to -0,3740	(Very wide)	-0,5675 to 0,04144	-0,8347 to -0,2535	-0,4260 to -0,1538	-0,3596 to -0,09685	-2,140 to -0,5001	-1,540 to -0,1910	-0,8726 to -0,2597	-2,084 to -0,4442	-2,301 to -0,3409	-1,909 to -0,6446	-1,111 to -0,1260	-2,218 to -0,7664	-1,704 to -0,4137	??? to -0,7635	??? to -1,219	-1,947 to -0,3524	??? to -1,871	-1,446 to -0,5170	-1,541 to -0,2801	-1,566 to -0,9956	-1,086 to -0,4157	-1,624 to -0,8278	-1,459 to -0,9196	-0,9312 to -0,6578	-0,8025 to -0,05226	-0,9507 to -0,1096	-1,074 to -0,6267	-1,597 to -0,7626	??? to -0,3175	??? to -0,09301	-4,687 to -0,3456	(Very wide)	-1,415 to -0,2807	??? to 0,3499	-3,247 to 0,2200	-1,647 to -0,7315
IC50	0,004072 to 0,03861	0,01133 to 0,02252	0,009342 to 0,01562	0,01959 to 0,07764	0,003077 to 0,02876	0,007336 to 0,01061	0,0009276 to 0,004416	(Very wide)	0,0009225 to 0,001512	0,005713 to 0,04257	0,002803 to 0,004731	0,01136 to 0,04669	(Very wide)	0,02423 to ???	0,007746 to 0,04542	0,004543 to 0,02379	0,05425 to 7,309	0,005335 to 0,02471	0,006071 to 0,1084	0,01706 to 0,1307	0,0001934 to 0,001773	0,008046 to 0,07919	0,0005710 to 0,001824	0,006177 to 0,2566	0,001978 to 0,004645	0,001332 to 0,01108	0,0004764 to 0,001620	0,0002782 to 0,0005313	0,004186 to 0,02585	0,0006916 to ???	0,01282 to 0,04396	0,01103 to 0,1389	0,02367 to 0,03552	0,005752 to 0,01967	0,009061 to 0,01661	0,003304 to 0,005069	0,004043 to 0,006217	0,02032 to 7361	0,002248 to 0,07372	0,01196 to 0,02275	0,005082 to 0,01070	0,001557 to 0,02477	0,005193 to 5,348	0,02150 to 0,3896	(Very wide)	0,001609 to 0,01534	0,04000 to ???	0,006051 to ???	5,665e-005 to 0,0001300
Goodness of Fit
Degrees of Freedom	3	3	3	3	3	3	3	3	3	3	3	3	3	3	3	3	3	3	3	3	3	3	3	3	3	5	5	5	3	5	3	3	3	3	3	3	3	3	3	3	3	3	3	3	3	3	3	3	5
R squared	0.9063	0.9892	0.9941	0.9565	0.9158	0.9969	0.9545	0.9895	0.9814	0.933	0.9924	0.9576	-9.197e-05	0.7074	0.9403	0.9437	0.9153	0.9556	0.8876	0.9401	0.9365	0.9204	0.9686	0.8667	0.9803	0.9047	0.9479	0.9756	0.9345	0.9923	0.9684	0.9159	0.9958	0.9673	0.9914	0.9954	0.9958	0.8237	0.8615	0.9906	0.988	0.879	0.8241	0.9013	-0.6728	0.9212	0.6878	0.6444	0.9645
Sum of Squares	0.05315	0.006722	0.003611	0.01187	0.03033	0.001318	0.01639	0.01228	0.005757	0.07626	0.003185	0.0111	0.04043	0.01411	0.01084	0.003803	0.003031	0.02278	0.02851	0.01021	0.01193	0.0349	0.007311	0.02325	0.008593	0.0919	0.05601	0.02231	0.02377	0.009424	0.01216	0.02604	0.002111	0.009661	0.004426	0.002193	0.001396	0.01708	0.02244	0.003364	0.006295	0.09297	0.06113	0.03619	0.2002	0.02389	0.05451	0.1072	0.008149
Sy.x	0.1331	0.04734	0.03469	0.06291	0.1005	0.02096	0.07392	0.06397	0.0438	0.1594	0.03258	0.06082	0.1161	0.06858	0.06011	0.0356	0.03179	0.08714	0.09749	0.05835	0.06307	0.1079	0.04936	0.08804	0.05352	0.1356	0.1058	0.0668	0.08902	0.04341	0.06368	0.09316	0.02653	0.05675	0.03841	0.02704	0.02158	0.07546	0.0865	0.03349	0.04581	0.176	0.1427	0.1098	0.2584	0.08925	0.1348	0.1891	0.04037
Constraints
Top	Top = 1	Top = 1	Top = 1	Top = 1	Top = 1	Top = 1	Top = 1	Top = 1	Top = 1	Top = 1	Top = 1	Top = 1	Top = 1	Top = 1	Top = 1	Top = 1	Top = 1	Top = 1	Top = 1	Top = 1	Top = 1	Top = 1	Top = 1	Top = 1	Top = 1	Top = 1	Top = 1	Top = 1	Top = 1	Top = 1	Top = 1	Top = 1	Top = 1	Top = 1	Top = 1	Top = 1	Top = 1	Top = 1	Top = 1	Top = 1	Top = 1	Top = 1	Top = 1	Top = 1	Top = 1	Top = 1	Top = 1	Top = 1	Top = 1
Bottom	Bottom = 0	Bottom = 0	Bottom = 0	Bottom = 0	Bottom = 0	Bottom = 0	Bottom = 0	Bottom = 0	Bottom = 0	Bottom = 0	Bottom = 0	Bottom = 0	Bottom = 0	Bottom = 0	Bottom = 0	Bottom = 0	Bottom = 0	Bottom = 0	Bottom = 0	Bottom = 0	Bottom = 0	Bottom = 0	Bottom = 0	Bottom = 0	Bottom = 0	Bottom = 0	Bottom = 0	Bottom = 0	Bottom = 0	Bottom = 0	Bottom = 0	Bottom = 0	Bottom = 0	Bottom = 0	Bottom = 0	Bottom = 0	Bottom = 0	Bottom = 0	Bottom = 0	Bottom = 0	Bottom = 0	Bottom = 0	Bottom = 0	Bottom = 0	Bottom = 0	Bottom = 0	Bottom = 0	Bottom = 0	Bottom = 0
Number of points
# of X values	5	5	5	5	5	5	5	5	5	5	5	5	5	5	5	5	5	5	5	5	5	5	5	5	5	7	7	7	5	7	5	5	5	5	5	5	5	5	5	5	5	5	5	5	5	5	5	5	7
# Y values analyzed	5	5	5	5	5	5	5	5	5	5	5	5	5	5	5	5	5	5	5	5	5	5	5	5	5	7	7	7	5	7	5	5	5	5	5	5	5	5	5	5	5	5	5	5	5	5	5	5	7
	IC50 [dilution factor]	Elecsys® Anti-SARS-CoV-2 COI			IC50 of gMFI reduction vs. Elecsys® Anti-SARS-CoV-2 COI
SC51	0.01457	584		Spearman r
SC61	0.01591	16.18		r	-0.698
SC67	0.01207	81.91		95% confidence interval	-0,7997 to -0,5572
SC68	0.03573	0.4
SC69	0.01025	82.39		P value
SC70	0.00883	135.4		P (two-tailed)	<0,0001
SC71	0.002322	1860		P value summary	****
SC73	0.009218	1741		Exact or approximate P value?	Approximate
SC76	0.001176	5439		Significant? (alpha = 0.05)	Yes
SC77	0.01441	21.66
SC82	0.003656	2.76		Number of XY Pairs	77
SC90	0.02186	80.18
SC99	0*	1.78
SC100	0.1705	8.5
SC101	0.01735	41.49
SC106	0.01036	35.07
SC108	0.1779	25.8
SC110	0.01178	122.4
SC111	0.02008	7.07
SC112	0.03674	2.97
SC114	0.0009389	1014
SC117	0.022	14.08
SC132	0.001172	2155
SC133	0.02157	0.4
SC134	0.003108	2185
SC136	0.003778	1874
SC139	0.0008492	14910
SC140	0.0003782	64500
SC141	0.01083	84.35
SC142	0.0008248	1943
SC143	0.02295	2.54
SC144	0.02931	41.97
SC145	0.02897	71.6
SC146	0.01074	63.43
SC147	0.01226	149.6
SC148	0.004098	315
SC149	0.005032	210.3
SC150	0.07996	37.17
SC151	0.01198	61.64
SC152	0.01639	58.07
SC153	0.007382	151.9
SC154	0.005101	109.6
SC156	0.02638	42.32
SC157	0.05235	17.74
SC159	0.1295	0.778
SC160	0.005964	182.6
SC161	0.1115	29.2
SC162	0.06416	16.5
SC163	9.399e-05	8056
SC165	0.0009649	0.4
SC166	0.08466	64.74
SC167	0.0001241	1156
SC168	0.00716	209.7
SC169	0.002969	1596
SC170	0.05972	10.92
SC171	0.003014	729
SC172	0.01496	54.28
SC173	0.01035	980.5
SC177	20.28	30.96
SC178	0.07636	99.81
SC179	0.01739	111.5
SC181	0.02248	128.9
SC182	0.01567	216.8
SC183	0.002844	5143
SC185	0.05641	90.23
SC186	0.001513	192.6
SC187	0.003128	31.69
SC188	0.003122	19.77
SC189	0.006656	10.07
SC191	0.005595	231
SC192	0.0001644	14700
SC193	0.001369	3016
SC194	0.006707	42.07
SC195	0.00482	73.84
SC196	0.01933	39.29
SC197	0.002906	264
SC199	0.0004185	3065
SC200	0.001187	513
	*excluded because not plotable
Figure 6i- data of 12 seroconverted donors analyzed with biosensor assay and live virus neutralization test
	NT titer	log10(IC50)			NT titer vs. log10(IC50)
14C	40	-2.31677		Spearman r
17C	30	-2.02466		r	-0.8094
19C	30	-1.75945		95% confidence interval	-0,9466 to -0,4241
21C	30	-1.9897
22C	20	-2.32185		P value
23C	120	-2.96417		P (two-tailed)	0.0021
25C	20	-2.01642		P value summary	**
SC140	1280	-3.44418		Exact or approximate P value?	Exact
SC150	10	-1.0171		Significant? (alpha = 0.05)	Yes
SC192	960	-3.75056
SC199	160	-3.38174		Number of XY Pairs	12
SC200	30	-2.87844
[truncated: 29 more columns]

## Sheet: Figure 7
Figure 7c- 2 experiments in duplicates (4 technical replicates)- data presented as gMFI NFκB-eGFP
		unstimulated	wild-type	B,1,617.2	AY.4.2	BA.1	BA.2	BA.5
JE6.1 NFκB-eGFP ACE2-ζ	experiment 1	11	97.8	79.6	95	77.1	94.7	76.9
measured on FACS Calibur		9.63	92.4	84.1	94.9	76	76.7	78.8
	experiment 2	7.04	71.4	82.4	64	54.1	66.1	76.8
		6.61	72.3	77.8	56.5	47.5	65.8	70.4
Figure 7d- 5 experiments each performed in duplicates, IC50 values were calculated as described in Fig 6g
regdanvimab titration	Wild-type (Wuhan)	B.1.617.2	AY.4.2		Shapiro-Wilk test	Wild-type (Wuhan)	B.1.617.2	AY.4.2
log10(iC50)	-4.687	-3.133	-2.526		W	0.9292	0.8655	0.8713
	-4.837	-3.139	-3.443		P value	0.5911	0.2486	0.2719
	-5.297	-2.408	-3.071		Passed normality test (alpha=0.05)?	Yes	Yes	Yes
	-5.851	-3.045	-3.022		P value summary	ns	ns	ns
	-6.158	-3.431	-4.832
Table Analyzed	Figure 7d IC50 regdanvimab							Number of families	1
								Number of comparisons per family	3
Repeated measures ANOVA summary								Alpha	0.05
Assume sphericity?	No
F	34.36							Tukey's multiple comparisons test	Mean Diff,	95,00% CI of diff,	Below threshold?	Summary	Adjusted P Value
P value	0.0002							Wild-type (Wuhan) vs. B.1.617.2	-2.335	-3,373 to -1,296	Yes	**	0.0029	A-B
P value summary	***							Wild-type (Wuhan) vs. AY.4.2	-1.987	-2,990 to -0,9839	Yes	**	0.0047	A-C
Statistically significant (P < 0.05)?	Yes							B.1.617.2 vs. AY.4.2	0.3476	-0,8504 to 1,546	No	ns	0.5972	B-C
Geisser-Greenhouse's epsilon	0.9515
R squared	0.8957							Test details	Mean 1	Mean 2	Mean Diff,	SE of diff,	n1	n2	q	DF
								Wild-type (Wuhan) vs. B.1.617.2	-5.366	-3.031	-2.335	0.2914	5	5	11.33	4
Was the matching effective?								Wild-type (Wuhan) vs. AY.4.2	-5.366	-3.379	-1.987	0.2815	5	5	9.983	4
F	3.676							B.1.617.2 vs. AY.4.2	-3.031	-3.379	0.3476	0.3361	5	5	1.462	4
P value	0.0553
P value summary	ns
Is there significant matching (P < 0.05)?	No
R squared	0.1609
ANOVA table	SS	DF	MS	F (DFn, DFd)	P value
Treatment (between columns)	15.87	2	7.934	F (1,903, 7,612) = 34,36	P=0,0002
Individual (between rows)	3.396	4	0.849	F (4, 8) = 3,676	P=0,0553
Residual (random)	1.848	8	0.2309
Total	21.11	14
Data summary
Number of treatments (columns)	3
Number of subjects (rows)	5
Number of missing values	0
representative experiment:
	log10(conc.)	wild-type	B.1.617.2	AY.4.2	B.1.1.529 BA.1	B.1.1.529 BA.2	B.1.1.529 BA.5			wild-type	B.1.617.2	AY.4.2	B.1.1.529 BA.1	B.1.1.529 BA.2	B.1.1.529 BA.5
100µg/ml	-1	-0.0159602	0.0310112	0.0228618	1.1085	1.16857	0.927822		Sigmoidal, 4PL, X is log(concentration)				Ambiguous	Ambiguous
30µg/ml	-1.52288	-0.0186124	0.0806492	0.0724952	0.888993	1.29076	1.03693		Best-fit values
10µg/ml	-2	-0.011982	0.225468	0.186533	0.883976	1.16857	1.09903		Top	= 1,000	= 1,000	= 1,000	= 1,000	= 1,000	= 1,000
3µg/ml	-2.52288	-0.00724603	0.458177	0.33098	0.830041	0.996319	0.867394		Bottom	= 0,000	= 0,000	= 0,000	= 0,000	= 0,000	= 0,000
1µg/ml	-3	-0.00914042	0.57603	0.434157	0.971778	1.1244	0.899287		LogIC50	-4.837	-3.139	-3.443	~ 30402	~ 78121	-100.2
0,3µg/ml	-3.52288	-0.0036467	0.606991	0.637252	0.994356	1.13471	0.80193		HillSlope	-0.9987	-0.3803	-0.3811	~ -3,272e-005	~ -6,763	0.01315
0,1µg/ml	-4	0.00857211	0.720849	0.641597	1.03575	1.1406	0.859001		IC50	1.454e-05	0.0007267	0.000361	~ +infinity	~ +infinity	5.759e-101
0,03µg/ml	-4.52288	0.306654	0.820724	0.734999	0.9492	1.26132	0.951322		Span	= 1,000	= 1,000	= 1,000	= 1,000	= 1,000	= 1,000
0,01µg/ml	-5	0.779304	0.732834	0.73174	0.862653	1.02429	1.12925		Std. Error
0,003µg/ml	-5.52288	0.737627	0.708864	0.771925	0.735967	0.880015	0.890894		LogIC50	0.1227	0.1929	0.1344	~ 115312739	~	1372
0,001µg/ml	-6	0.742363	0.918602	0.856639	0.728442	1.03607	0.978179		HillSlope	0.25	0.06517	0.04531	~ 0,1241	~	0.1867
0,0003µg/ml	-6.52288	1.01894							95% CI (profile likelihood)
0,0001µg/ml	-7	0.829505							LogIC50	-5,163 to -4,565	-3,593 to -2,704	-3,757 to -3,139	(Very wide)	(Very wide)	???
									HillSlope	-3,062 to -0,5705	-0,5824 to -0,2520	-0,5027 to -0,2896	(Very wide)	(Very wide)	???
									IC50	6,876e-006 to 2,720e-005	0,0002553 to 0,001977	0,0001750 to 0,0007264	(Very wide)	(Very wide)	???
									Goodness of Fit
									Degrees of Freedom	11	9	9	9	9	9
									R squared	0.9383	0.8968	0.9486	-0.0001019	-0.9563	0.0008472
									Sum of Squares	0.1273	0.09309	0.04578	0.1407	0.2794	0.1062
									Sy.x	0.1076	0.1017	0.07132	0.125	0.1762	0.1086
									Constraints
									Top	Top = 1	Top = 1	Top = 1	Top = 1	Top = 1	Top = 1
									Bottom	Bottom = 0	Bottom = 0	Bottom = 0	Bottom = 0	Bottom = 0	Bottom = 0
									Number of points
									# of X values	13	11	11	11	11	11
									# Y values analyzed	13	11	11	11	11	11
raw data (gMFI NFκB-eGFP)	measured on FACS Calibur
experiment 1	unstimulated				K562 strep-spike				+ regdanvimab 100µg/ml		30µg/ml		10µg/ml		3µg/ml		1µg/ml		0,3µg/ml		0,1µg/ml		0,03µg/ml		0,01µg/ml		0,003µg/ml		0,001µg/ml		0,0003µg/ml		0,0001µg/ml
wild-type	18.4	17.5	16.1	17	76	66.3	73.4	77	18.3	17.8	17.6	17.7	17.6	16.9	17.4	17.6	17.7	17.8	16.9	17.3	17.7	17.1	17.4	18.7	17.4	25.6	33	33.1	40.1	46.1	53.5	50.2	17	17.1
B,1,617.2	18.4	17.5	16.1	17	33.4	26.9	26.1	26.7	17.4	16.3	17.3	17.5	18.4	19.8	22.1	20.1	28.5	25.3	29	21.1	21.1	21.2	23.9	21	22.9	30.2	24.7	24.4	26.6	30.9
AY.4.2	16.1	17	18.4	17.5	55.3	36.4	45.1	48.5	18	17	18.4	17.4	18.5	18.7	33.7	32.2	26.7	26.2	32.2	42.7	28.3	31.6	28	28.4	28.3	27.9	44.5	32.1	29.3	31.9
BA.1	16.1	17	18.4	17.5	107	97.7	63.6	127	53.9	90.2	95.1	85.7	78.6	80.7	67.1	91.8	84.3	87.4	82.7	86.6	69.5	97.5	76.9	92.8	92.3	100	119	79	99.8	94.2
BA.2	18.4	17.5	16.1	17	51	50.9	33.5	48.9	54	46.6	44.9	50.2	33.5	32.2	30.9	37.3	29.8	33.5	35.5	30.6	30.3	45	34.5	43.9	45.5	39.6	32.7	30.1	35.7	28
experiment 2	unstimulated						K562 strep-spike						+ regdanvimab 100µg/ml			30µg/ml			10µg/ml			3µg/ml			1µg/ml			0,3µg/ml			0,1µg/ml			0,03µg/ml			0,01µg/ml			0,003µg/ml			0,001µg/ml			0,0003µg/ml			0,0001µg/ml
wild-type	12.6	12.1	11.9	10.6	10.8	11.2	150	132	139	192	155	134	10.9	11.8	11.1	11.1	10.9	11.2	12	11.5	11.3	11	11.6	11.1	11.1	11	11.4	10.9	11.5	11.8	11.1	11.8	11.1	11.4	11.6	11.9	14.9	16.1	15.8	48.8	56.8	46.9	166	108	97.6	106	109	104	118
B,1,617.2	12.6	12.1	11.9	10.6	10.8	11.2	41.2	39.9	39.5	34.2	37.5	34.9	10.5	11.3	11.2	11.6	11.5	11.4	12	13	13.5	17	16.4	16	23.9	22.4	22.1	36	34.2	32.4	36.8	36.6	36	40.2	31.7	35.8	35.5	35.1	33.9	58.8	52.2	46.3	46.6	47.3	42
AY.4.2	12.6	12.1	11.9	10.6	10.8	11.2	86	80.7	87.7	75.6	86.4	112	11.4	11.7	12.6	15.8	14.5	18.7	28.1	23.9	23.1	37.7	41.4	36.3	48.4	47.6	47.5	62.6	63.7	41.8	98.5	88.8	82.2	91.3	78.8	64.9	73.8	85.7	80.4	70.5	73.9	75.1	103	88.9	84.9
BA.1	12.6	12.1	11.9	10.6	10.8	11.2	297	222	283	320	239	230	196	176	172	169	179	138	186	185	138	241	208	168	188	179	187	150	145	165	182	194	175	257	201	209	188	197	175	165	168	187	177	177	140
BA.2	12.6	12.1	11.9	10.6	10.8	11.2	101	72.2	92	90.1	81.4	101	104	76.5	36.4	76.6	71.4	56.5	73	55.2	24.2	56.5	52.4	25.1	101	73.9	72.2	61.1	54.6	52.8	58.5	48	54	59.9	55.7	31.5	84.5	114	109	76.4	88.8	83.3	86.6	77.4	61.9
experiment 3	unstimulated						K562 strep-spike						+ regdanvimab 100µg/ml			30µg/ml			10µg/ml			3µg/ml			1µg/ml			0,3µg/ml			0,1µg/ml			0,03µg/ml			0,01µg/ml			0,003µg/ml			0,001µg/ml			0,0003µg/ml			0,0001µg/ml
wild-type	13.3	11.5	11.2	12.2	11.9	11.8	120	123	127	121	123	128	10.7	11.1	10.7	10.8	10.8	10.9	10.8	11	10.3	11.3	10.9	10.4	10.3	11.2	10.6	11.2	11.1	10.7	11.9	11.7	10.7	48.9	44.4	32.3	96.9	100	133	128	116	108	119	104	102	90.7	88.2	94.5	87.1
B,1,617.2	13.3	11.5	11.2	12.2	11.9	11.8	90.6	94.1	99.3	92.1	92.5	80.8	15.3	15	15.1	20.7	19.3	19.5	29.9	29.8	34.2	32.8	38	38.3	66.1	60.7	54.5	65.5	65.5	46.5	53	60.9	77.4	66.1	73.8	55.5	91.8	81.6	88.6	97	104	78.9	99.4	108	90.7
AY.4.2	13.3	11.5	11.2	12.2	11.9	11.8	78	62.8	65.4	77.7	93.8	93.5	13.4	13.4	14.2	23.5	17.7	17.6	31.4	29.4	29.2	46.2	45.9	41.7	61	58.4	57.7	80.5	69	63.5	78.1	78.2	73.6	91	86.9	77.7	88.5	80.7	72.4	100	93.1	85.3	88.1	86.1	91.3
BA.1	13.3	11.5	11.2	12.2	11.9	11.8	52.8	52.2	44.2	97.2	81.2	71.3	63.2	53.5	53.2	54.9	54	37	86.8	65.4	63.8	62.8	62.7	52.4	52.7	48.8	41.9	62.1	47.5	37.3	90.8	81.7	60.8	60	56.5	55.1	60.7	51.5	44.9	61.3	46.2	43.4	84.2	70.1	53
BA.2	13.3	11.5	11.2	12.2	11.9	11.8	97.7	87.9	83.4	87.7	80.3	83.5	66.2	62.5	63.6	69.8	64.6	63.7	63.3	57.8	45.9	100	64.8	66	59	55.2	65.8	68.8	57.1	61.7	46.9	47.6	57.9	105	79.8	93.2	86.9	95.9	78.3	52.3	74.5	82.4	76.4	76.1	89
BA.5	13.3	11.5	11.2	12.2	11.9	11.8	47.1	53.5	45	71.1	63	59	72.4	63.7	63.8	53.9	60.2	63.3	63.9	65.2	70.7	63.2	65.7	55.7	69.2	66.6	66.1	69.9	63.1	53.4	62.7	50.4	57	60.4	49.1	41.7	60.1	63.9	69.3	62.6	48.5	61.7	32.9	59.8	46.4
experiment 4	unstimulated				K562 strep-spike				+ regdanvimab 100µg/ml		30µg/ml		10µg/ml		3µg/ml		1µg/ml		0,3µg/ml		0,1µg/ml		0,03µg/ml		0,01µg/ml		0,003µg/ml		0,001µg/ml		0,0003µg/ml		0,0001µg/ml
wild-type	7.69	7.42	8.09	8.25	54.8	67.7	48.9	71.2	7.04	7	6.66	7.1	7.22	7.24	7.44	7.52	7.29	7.47	7.35	7.99	8.33	8.3	22.4	25.7	54.7	43.3	50.1	43.5	49.4	44.7	69.8	53.5	52.4	50.9
B,1,617.2	7.69	7.42	8.09	8.25	44.4	71.2	52.2	63.9	9.73	9.1	11.6	12.2	19.5	18.8	31.3	30.3	39.9	33.5	37.6	38.9	42.5	45.4	52.2	45.7	48.2	40.9	45.1	41.6	56.8	50.9
AY.4.2	7.69	7.42	8.09	8.25	61.8	60.1	47.1	46.6	9.03	8.8	11.2	11.2	16.7	16.2	21	25.2	29.1	26.6	39.2	35.2	42.3	32.5	45.4	38	43.2	39.9	45.5	41.3	46.2	48.4
BA.1	7.69	7.42	8.09	8.25	47.4	43.3	48.9	51.3	62.7	41.4	43.9	42.7	46.9	39.3	39.9	42	46.6	46.6	44.1	50.9	53.5	44.8	43.7	47.7	38	46.5	38.7	35.7	36.6	37.2
BA.2	7.69	7.42	8.09	8.25	44.7	42.9	36.8	42.9	57.2	37.9	59.6	43.8	49.2	45.9	46.4	37	47.2	44.9	48.3	44.5	50.2	43	58.1	43.3	42.3	43	38.6	36.9	43	43.1
BA.5	7.69	7.42	8.09	8.25	39.4		38.3	33.5	42.6	28.4	36.6	40.9	45.6	35.6	36.7	30.7	35.8	33.5	32.5	31	36	30.9	38	34.4	43.4	39.6	34.6	34.2	40.2	33.8
experiment 5	unstimulated				K562 strep-spike				+ regdanvimab 100µg/ml		30µg/ml		10µg/ml		3µg/ml		1µg/ml		0,3µg/ml		0,1µg/ml		0,03µg/ml		0,01µg/ml		0,003µg/ml		0,001µg/ml		0,0003µg/ml		0,0001µg/ml
wild-type	6.05	6.05	5.88	6.45	57.2	49.3	59.6	63.1	6	6.21	6.19	6.12	5.92	6.45	6.26	6.87	6.36	6.78	6.49	6.57	6.55	6.54	8.06	8.91	23.9	26.2	34.7	42.2	49.2	57.8			55.6	47.5
B,1,617.2	6.05	6.05	5.88	6.45	38.7	36.7	46.6	42.9	10.5	10	13.4	12.7	21	20.6	24.9	35.8	37.1	30.5	33.3	31.8	38.8	46	41.4	43.9	42.6	46.5	40.2	42.7	44.7	32.4	34.6	41.1	45.3	38.3
AY.4.2	6.05	6.05	5.88	6.45	31.5	31.4	41.5	48	7.72	7.75	10.5	10.1	14.9	17	21.4	19.5	28	28	27.6	29.2	31.7	35.1	40.2	37.3	40.8	44.7	38.1	41.7	37.5	43.5	35.8	39.6	49.4	38.4
BA.1	6.05	6.05	5.88	6.45	15.3	17.6	22	17.2	22	22.7	21	36.9	34.8	25.1	27.8	24.8	27.6	16.4	27.5	25.8	22.7	25.6	24.4	30.3	28.1	20.4	23.6	24.6	22.8	19.7	23.4	22.3	20.6	22.3
BA.2	6.05	6.05	5.88	6.45	32.6	31	27.4	37.3	37.7	40.2	41.1	29.4	34.8	30.1	31.5	33.2	32.5	35.6	28.6	30.8	30.9	36.6	48.4	33.9	32	27.6	28.3	28.6	34.4	27.2	35	32.1	36	36.5
BA.5	6.05	6.05	5.88	6.45	29.4	41.9	28.9	23.6	43.3	30.7	30.6	31.1	28.9	33.9	33.3	32.3	36.3	29.2	30.4	33	37.9	28.7	33.4	36.6	30.3	32.1	36.3	26.5	34.6	30.1	32.3	34.2	42.6	30.7
Figure 7e- 3 experiments each performed in duplicates, IC50 values were calculated as described in Fig 6g
tixagevimab titration	Wild-type (Wuhan)	B.1.617.2	AY.4.2	B.1.1.529 BA.1	B.1.1.529 BA.2	B.1.1.529 BA.5		Shapiro-Wilk test	wild-type	B.1.617.2	AY.4.2	B.1.1.529 BA.1	B.1.1.529 BA.2	B.1.1.529 BA.5
log10(iC50)	-4.309	-3.818	-4.014	-1.536	-3.47			W	0.8081	0.9171	0.8033	0.9469	0.9864	N too small
	-4.292	-3.726	-4.07	-1.753	-2.799	0.9554		P value	0.134	0.4423	0.1223	0.5559	0.7765
	-4.091	-3.697	-4.018	-1.689	-2.355	-0.7656		Passed normality test (alpha=0.05)?	Yes	Yes	Yes	Yes	Yes
								P value summary	ns	ns	ns	ns	ns
Table Analyzed	Figure 7e IC50 tixagevimab						Number of families	1
							Number of comparisons per family	15
Mixed-effects model (REML)	Matching: Across row						Alpha	0.05
Assume sphericity?	No
Alpha	0.05						Tukey's multiple comparisons test	Mean Diff,	95,00% CI of diff,	Below threshold?	Summary	Adjusted P Value
							Wild-type (Wuhan) vs. B.1.617.2	-0.4837	-0,8967 to -0,07059	Yes	*	0.0368	A-B
Fixed effect (type III)	P value	P value summary	Statistically significant (P < 0,05)?	F (DFn, DFd)	Geisser-Greenhouse's epsilon		Wild-type (Wuhan) vs. AY.4.2	-0.1967	-0,7387 to 0,3453	No	ns	0.3049	A-C
Treatment (between columns)	0.0128	*	Yes	F (1,228, 2,701) = 34,26	0.2455		Wild-type (Wuhan) vs. B.1.1.529 BA.1	-2.571	-3,470 to -1,673	Yes	**	0.007	A-D
							Wild-type (Wuhan) vs. B.1.1.529 BA.2	-1.356	-3,578 to 0,8663	No	ns	0.1265	A-E
Random effects	SD	Variance					Wild-type (Wuhan) vs. B.1.1.529 BA.5	-4.326	-27,48 to 18,83	No	ns	0.2819	A-F
Individual (between rows)	0	0					B.1.617.2 vs. AY.4.2	0.287	-0,09451 to 0,6685	No	ns	0.086	B-C
Residual	0.4447	0.1978					B.1.617.2 vs. B.1.1.529 BA.1	-2.088	-2,898 to -1,277	Yes	**	0.0086	B-D
							B.1.617.2 vs. B.1.1.529 BA.2	-0.8723	-3,264 to 1,519	No	ns	0.3025	B-E
Was the matching effective?							B.1.617.2 vs. B.1.1.529 BA.5	-3.842	-24,92 to 17,24	No	ns	0.2886	B-F
Chi-square, df							AY.4.2 vs. B.1.1.529 BA.1	-2.375	-2,804 to -1,945	Yes	***	0.0001	C-D
P value							AY.4.2 vs. B.1.1.529 BA.2	-1.159	-3,879 to 1,561	No	ns	0.236	C-E
P value summary							AY.4.2 vs. B.1.1.529 BA.5	-4.129	-25,47 to 17,21	No	ns	0.2727	C-F
Is there significant matching (P < 0.05)?	No						B.1.1.529 BA.1 vs. B.1.1.529 BA.2	1.215	-1,902 to 4,333	No	ns	0.2726	D-E
							B.1.1.529 BA.1 vs. B.1.1.529 BA.5	-1.754	-23,29 to 19,78	No	ns	0.5781	D-F
Data summary							B.1.1.529 BA.2 vs. B.1.1.529 BA.5	-2.97	-30,00 to 24,06	No	ns	0.455	E-F
Number of treatments (columns)	6
Number of subjects (rows)	3						Test details	Mean 1	Mean 2	Mean Diff,	SE of diff,	n1	n2	q	DF
Number of missing values	1						Wild-type (Wuhan) vs. B.1.617.2	-4.231	-3.747	-0.4837	0.04979	3	3	13.74	2
							Wild-type (Wuhan) vs. AY.4.2	-4.231	-4.034	-0.1967	0.06533	3	3	4.258	2
							Wild-type (Wuhan) vs. B.1.1.529 BA.1	-4.231	-1.659	-2.571	0.1083	3	3	33.57	2
							Wild-type (Wuhan) vs. B.1.1.529 BA.2	-4.231	-2.875	-1.356	0.2678	3	3	7.16	2
							Wild-type (Wuhan) vs. B.1.1.529 BA.5	-4.231	0.0949	-4.326	0.878	3	2	6.967	1
							B.1.617.2 vs. AY.4.2	-3.747	-4.034	0.287	0.04598	3	3	8.827	2
							B.1.617.2 vs. B.1.1.529 BA.1	-3.747	-1.659	-2.088	0.09769	3	3	30.22	2
							B.1.617.2 vs. B.1.1.529 BA.2	-3.747	-2.875	-0.8723	0.2882	3	3	4.28	2
							B.1.617.2 vs. B.1.1.529 BA.5	-3.747	0.0949	-3.842	0.7994	3	2	6.797	1
							AY.4.2 vs. B.1.1.529 BA.1	-4.034	-1.659	-2.375	0.05178	3	3	64.85	2
							AY.4.2 vs. B.1.1.529 BA.2	-4.034	-2.875	-1.159	0.3278	3	3	5.001	2
							AY.4.2 vs. B.1.1.529 BA.5	-4.034	0.0949	-4.129	0.8093	3	2	7.215	1
							B.1.1.529 BA.1 vs. B.1.1.529 BA.2	-1.659	-2.875	1.215	0.3757	3	3	4.575	2
							B.1.1.529 BA.1 vs. B.1.1.529 BA.5	-1.659	0.0949	-1.754	0.8167	3	2	3.038	1
							B.1.1.529 BA.2 vs. B.1.1.529 BA.5	-2.875	0.0949	-2.97	1.025	3	2	4.098	1
representative experiment
	log10(conc.)	wild-type	B.1.617.2	AY.4.2	B.1.1.529 BA.1	B.1.1.529 BA.2	B.1.1.529 BA.5			wild-type	B.1.617.2	AY.4.2	B.1.1.529 BA.1	B.1.1.529 BA.2	B.1.1.529 BA.5
100µg/ml	-1	-0.00857067	-0.00513213	0.00126521	-0.0169492	-0.0174488	0.802981		Sigmoidal, 4PL, X is log(concentration)				Ambiguous		Ambiguous
30µg/ml	-1.52288	-0.00931594	-0.00298736	0.00632603	0.382176	-0.024126	0.976669		Best-fit values
10µg/ml	-2	-0.0128294	-0.00942168	-0.000875912	1.17168	0.024378	1.08296		Top	= 1,000	= 1,000	= 1,000	= 1,000	= 1,000	= 1,000
3µg/ml	-2.52288	-0.0147458	-0.0106473	-0.000875912	1.02952	0.405354	1.06999		Bottom	= 0,000	= 0,000	= 0,000	= 0,000	= 0,000	= 0,000
1µg/ml	-3	-0.0054831	-0.0141708	-0.0207299	0.966102	0.51748	1.25664		LogIC50	-4.309	-3.818	-4.014	~ -1,536	-3.47	~ 3,237e+038
0,3µg/ml	-3.52288	0.0710673	0.103638	0.020146	0.902679	0.67874	1.33441		HillSlope	-1.354	-3.307	-3.462	~ -15,90	-0.4088	~ -5,274e+035
0,1µg/ml	-4	0.248869	0.791651	0.472506	0.893931	0.639685	1.18146		IC50	4.908e-05	0.0001519	9.683e-05	~ 0,02911	0.000339	~ +infinity
0,03µg/ml	-4.52288	0.721586	1.10877	0.972749	1.02515	0.623307	1.05185		Span	= 1,000	= 1,000	= 1,000	= 1,000	= 1,000	= 1,000
0,01µg/ml	-5	0.832313	1.27422	1.22579	1.20667	0.746772	1.25405		95% CI (profile likelihood)
0,003µg/ml	-5.52288	0.937716	0.980084	1.12263	1.04921	0.862677	1.25924		LogIC50	-4,403 to -4,217	???	-4,157 to -3,885	(Very wide)	-4,080 to -2,920	(Very wide)
0,001µg/ml	-6	0.931328	1.23286	1.10122	1.0164	0.766929	1.72586		HillSlope	-1,823 to -1,047	??? to -1,499	??? to -1,569	(Very wide)	-0,7115 to -0,2434	(Very wide)
									IC50	3,950e-005 to 6,065e-005	???	6,960e-005 to 0,0001304	(Very wide)	8,315e-005 to 0,001203	(Very wide)
									Goodness of Fit
									Degrees of Freedom	9	9	9	9	9	9
									R squared	0.9914	0.9562	0.974	0.9266	0.8522	-0.6458
									Sum of Squares	0.0154	0.1434	0.07703	0.09854	0.1628	0.9231
									Sy.x	0.04137	0.1262	0.09251	0.1046	0.1345	0.3203
									Constraints
									Top	Top = 1	Top = 1	Top = 1	Top = 1	Top = 1	Top = 1
									Bottom	Bottom = 0	Bottom = 0	Bottom = 0	Bottom = 0	Bottom = 0	Bottom = 0
									Number of points
									# of X values	11	11	11	11	11	11
									# Y values analyzed	11	11	11	11	11	11
raw data (gMFI NFκB-eGFP)	measured on FACS Calibur
experiment 1	unstimulated				K562 strep-spike				+ tixagevimab 100µg/ml		30µg/ml		10µg/ml		3µg/ml		1µg/ml		0,3µg/ml		0,1µg/ml		0,03µg/ml		0,01µg/ml		0,003µg/ml		0,001µg/ml
wild-type	7.55	7.16	7.11	6.83	59	57.3	54.5	45.7	6.82	6.7	6.84	6.61	6.59	6.53	6.62	6.32	6.85	6.96	10.1	10.9	18.3	19.4	43.7	38.4	46.7	45.8	52.3	50.1	48.6	53.2
B,1,617.2	7.55	7.16	7.11	6.83	42.8	34.7	42.1	39.6	6.91	7.08	7.28	6.85	6.97	6.74	7.18	6.45	6.62	6.78	9.59	11.5	32.3	33.7	40.9	45.8	49.2	48.3	37.3	41	49.3	45.5
AY.4.2	7.55	7.16	7.11	6.83	28.7	36.5	32.4	33.8	7.1	7.29	7.36	7.29	7.15	7.13	7.03	7.25	6.69	6.57	7.56	7.8	19.1	19.5	35.5	28.8	38.7	38.6	40.7	31.3	34.7	36.2
BA.1	7.55	7.16	7.11	6.83	27.5	24.2	34.1	34.3	6.96	6.59	15.8	16	36.8	31.1	30.4	31	29.2	29.3	28.4	27.2	25.9	29.3	25.3	35.9	38.1	31.4	30	32.3	31	29.8
BA.2	7.55	7.16	7.11	6.83	57.5	51.3	41.8	36.8	6.41	6.53	6.41	6	7.79	8.47	25.4	21.1	26.6	28.8	35.6	32.6	33	32.1	32.3	31.5	35.6	38	45.3	37.5	39.1	36.1
BA.5	7.55	7.16	7.11	6.83	28.3	21.7	30.3	25.5	23.5	21.8	30.5	21.5	32	24.1	26.4	29.2	36.9	25.9	34.4	31.4	30.5	29.4	26.1	28.8	30.8	31.9	30.9	32	44.3	36.6
experiment 2	unstimulated				K562 strep-spike				+ tixagevimab 100µg/ml		30µg/ml		10µg/ml		3µg/ml		1µg/ml		0,3µg/ml		0,1µg/ml		0,03µg/ml		0,01µg/ml		0,003µg/ml		0,001µg/ml
wild-type		6.43	6.42	6.3	38.6	42.1	44.8	47.2	6.8	7.14	6.94	6.66	7.31	7.31	7.12	6.88	7.41	7.51	10	10.5	18.2	16.1	26.8	30.6	42.8	46.9	45.1	44.2	41.9	51.6
B,1,617.2		6.43	6.42	6.3	27.5	32.3	29	27.3	6.63	6.39	6.4	6.65	6.2	6.36	6.42	6.48	6.99	6.79	11.8	12.1	25.4	23.8	33.9	30.8	37.9	26.9	33.2	40.2	27.7	42.4
AY.4.2		6.43	6.42	6.3	25.8	25.6	24.3	25.9	6.77	6.93	6.92	6.48	6.91	6.89	6.52	6.69	6.6	6.47	8.87	8.17	13.7	14.4	23.2	23.7	26.6	25.7	28.3	27.2	25.8	24.1
BA.1		6.43	6.42	6.42	6.3	23.9	31	21.1	6.8	6.86	12.8	13.6	19.3	17.7	22	21.3	20.4	23.6	20.6	20.5	19.9	19.7	19.4	18.4	19.2	21.4	21.2	18.6	24.7	21.2
BA.2		6.43	6.42	6.3	33.2	29.6	27.5	27.2	6.71	6.49	6.56	6.28	8.26	9.41	17.8	16.8	25.8	21	25	23.3	25.9	23	23.3	25.1	25.9	29.5	22.1	22.1	27.3	27.8
BA.5		6.43	6.42	6.3	23.7	21.1	19.3	18.4	16.1	17.6	18.3	23.5	17.1	18.6	23.2	18.2	16.8	21.8	20.3	22	19.6	21.6	17.9	19	17.1	20.9	18	23	16	26.2
experiment 3	unstimulated				K562 strep-spike				+ tixagevimab 100µg/ml		30µg/ml		10µg/ml		3µg/ml		1µg/ml		0,3µg/ml		0,1µg/ml		0,03µg/ml		0,01µg/ml		0,003µg/ml		0,001µg/ml
wild-type	7.51	6.54	5.57	5.78	34	36	38.5	37.4	6.88	7.38	6.96	6.82	6.68	6.72	6.78	6.51	7.08	8.14	11.6	10.1	20	21.7	31.6	27.4	29.6	34.2	33.1	35	37.7	41.2
B,1,617.2	7.51	6.54	5.57	5.78	23.8	28.1	25	28.5	7.38	7.65	6.96	6.7	7.04	6.85	6.71	6.78	7.12	7.64	13.3	15.2	21	22.1	25.9	22.3	19.8	23	25	26.4	22.5	28.7
AY.4.2	7.51	6.54	5.57	5.78	21.6	23.4	20.5	27.1	7.32	7.14	7.34	6.62	6.53	6.27	6.81	6.68	6.25	6.78	8.76	9.85	15.1	17.8	21.3	16.7	19.8	20.7	19.9	20.7	24.4	27.9
BA.1	7.51	6.54	5.57	5.78	19.7	20.1	23.5	22.7	7.02	7.18	15.1	14.3	15.4	20	8.12	26.6	31.3	27.9	23.2	22.1	15.7	21.1	19.4	18.9	25.4	30.7	26	28.2	22.9	27.3
BA.2	7.51	6.54	5.57	5.78	21.8	28.2	22.6	25.3	7.43	7.11	7.6	7.3	10.3	10.3	20.4	16.7	21.4	21.7	22.2	25.4	26.4	23.3	22.8	23.3	20.6	26.5	24.5	23.1	19	22
BA.5	7.51	6.54	5.57	5.78	18.1	22.3	5.57	20	13.7	16.5	17	20.7	16.8	18.3	22.3	22.7	23.2	19.2	16.6	20.1	19.4	17.7	16.4	19	18.6	18.1	20.1	18.3	21.1	23.4
Figure 7f- 3 experiments each performed in duplicates, IC50 values were calculated as described in Fig 6g
cilgavimab titration	Wild-type (Wuhan)	B.1.617.2	AY.4.2	B.1.1.529 BA.1	B.1.1.529 BA.2	B.1.1.529 BA.5		Shapiro-Wilk test	wild-type	B.1.617.2	AY.4.2	B.1.1.529 BA.1	B.1.1.529 BA.2	B.1.1.529 BA.5
log10(iC50)	-4.417	-3.636	-3.779	-2.67	-5.211	-2.758		W	0.8399	0.8295	0.9303	0.9812	0.8929	0.9982
	-4.669	-3.665	-3.9	-3.262	-5.487	-2.932		P value	0.2139	0.1871	0.4899	0.7372	0.3631	0.9184
	-4.382	-3.395	-3.44	-3.037	-5.142	-2.608		Passed normality test (alpha=0.05)?	Yes	Yes	Yes	Yes	Yes	Yes
								P value summary	ns	ns	ns	ns	ns	ns
Table Analyzed	Figure 7f IC50 cilgavimab						Number of families	1
							Number of comparisons per family	15
Repeated measures ANOVA summary							Alpha	0.05
Assume sphericity?	No
F	153.9						Tukey's multiple comparisons test	Mean Diff,	95,00% CI of diff,	Below threshold?	Summary	Adjusted P Value
P value	0.0042						Wild-type (Wuhan) vs. B.1.617.2	-0.924	-1,519 to -0,3294	Yes	*	0.0211	A-B
P value summary	**						Wild-type (Wuhan) vs. AY.4.2	-0.783	-1,513 to -0,05257	Yes	*	0.0437	A-C
Statistically significant (P < 0.05)?	Yes						Wild-type (Wuhan) vs. B.1.1.529 BA.1	-1.5	-2,536 to -0,4629	Yes	*	0.0243	A-D
Geisser-Greenhouse's epsilon	0.2229						Wild-type (Wuhan) vs. B.1.1.529 BA.2	0.7907	0,6511 to 0,9303	Yes	***	0.0001	A-E
R squared	0.9872						Wild-type (Wuhan) vs. B.1.1.529 BA.5	-1.723	-2,005 to -1,442	Yes	****	<0,0001	A-F
							B.1.617.2 vs. AY.4.2	0.141	-0,3141 to 0,5961	No	ns	0.3847	B-C
Was the matching effective?							B.1.617.2 vs. B.1.1.529 BA.1	-0.5757	-2,199 to 1,047	No	ns	0.3157	B-D
F	9.524						B.1.617.2 vs. B.1.1.529 BA.2	1.715	1,108 to 2,321	Yes	**	0.0072	B-E
P value	0.0048						B.1.617.2 vs. B.1.1.529 BA.5	-0.7993	-1,150 to -0,4483	Yes	*	0.0106	B-F
P value summary	**						AY.4.2 vs. B.1.1.529 BA.1	-0.7167	-2,439 to 1,005	No	ns	0.2454	C-D
Is there significant matching (P < 0.05)?	Yes						AY.4.2 vs. B.1.1.529 BA.2	1.574	0,9246 to 2,223	Yes	**	0.0096	C-E
R squared	0.02385						AY.4.2 vs. B.1.1.529 BA.5	-0.9403	-1,407 to -0,4733	Yes	*	0.013	C-F
							B.1.1.529 BA.1 vs. B.1.1.529 BA.2	2.29	1,211 to 3,369	Yes	*	0.0119	D-E
ANOVA table	SS	DF	MS	F (DFn, DFd)	P value		B.1.1.529 BA.1 vs. B.1.1.529 BA.5	-0.2237	-1,538 to 1,091	No	ns	0.7357	D-F
Treatment (between columns)	13.37	5	2.673	F (1,114, 2,229) = 153,9	P=0,0042		B.1.1.529 BA.2 vs. B.1.1.529 BA.5	-2.514	-2,772 to -2,256	Yes	****	<0,0001	E-F
Individual (between rows)	0.3308	2	0.1654	F (2, 10) = 9,524	P=0,0048
Residual (random)	0.1737	10	0.01737				Test details	Mean 1	Mean 2	Mean Diff,	SE of diff,	n1	n2	q	DF
Total	13.87	17					Wild-type (Wuhan) vs. B.1.617.2	-4.489	-3.565	-0.924	0.07167	3	3	18.23	2
							Wild-type (Wuhan) vs. AY.4.2	-4.489	-3.706	-0.783	0.08804	3	3	12.58	2
Data summary							Wild-type (Wuhan) vs. B.1.1.529 BA.1	-4.489	-2.99	-1.5	0.125	3	3	16.97	2
Number of treatments (columns)	6						Wild-type (Wuhan) vs. B.1.1.529 BA.2	-4.489	-5.28	0.7907	0.01683	3	3	66.46	2
Number of subjects (rows)	3						Wild-type (Wuhan) vs. B.1.1.529 BA.5	-4.489	-2.766	-1.723	0.03389	3	3	71.91	2
Number of missing values	0						B.1.617.2 vs. AY.4.2	-3.565	-3.706	0.141	0.05486	3	3	3.635	2
							B.1.617.2 vs. B.1.1.529 BA.1	-3.565	-2.99	-0.5757	0.1956	3	3	4.162	2
							B.1.617.2 vs. B.1.1.529 BA.2	-3.565	-5.28	1.715	0.07311	3	3	33.17	2
							B.1.617.2 vs. B.1.1.529 BA.5	-3.565	-2.766	-0.7993	0.04231	3	3	26.72	2
							AY.4.2 vs. B.1.1.529 BA.1	-3.706	-2.99	-0.7167	0.2076	3	3	4.883	2
							AY.4.2 vs. B.1.1.529 BA.2	-3.706	-5.28	1.574	0.07823	3	3	28.45	2
							AY.4.2 vs. B.1.1.529 BA.5	-3.706	-2.766	-0.9403	0.05629	3	3	23.63	2
							B.1.1.529 BA.1 vs. B.1.1.529 BA.2	-2.99	-5.28	2.29	0.13	3	3	24.91	2
							B.1.1.529 BA.1 vs. B.1.1.529 BA.5	-2.99	-2.766	-0.2237	0.1584	3	3	1.997	2
							B.1.1.529 BA.2 vs. B.1.1.529 BA.5	-5.28	-2.766	-2.514	0.0311	3	3	114.3	2
representative experiment
	log10(conc.)	wild-type	B.1.617.2	AY.4.2	B.1.1.529 BA.1	B.1.1.529 BA.2	B.1.1.529 BA.5			wild-type	B.1.617.2	AY.4.2	B.1.1.529 BA.1	B.1.1.529 BA.2	B.1.1.529 BA.5
100µg/ml	-1	-0.00750599	-0.012026	-0.0255961	-0.0248223	-0.0203465	-0.00401815		Sigmoidal, 4PL, X is log(concentration)
30µg/ml	-1.52288	-0.0084642	-0.0104941	-0.0213139	-0.00710771	-0.0213543	-0.00790668		Best-fit values
10µg/ml	-2	-0.00942241	-0.0134048	-0.0108029	0.163477	-0.0182047	0.0550875		Top	= 1,000	= 1,000	= 1,000	= 1,000	= 1,000	= 1,000
3µg/ml	-2.52288	-0.00825126	-0.00375335	-0.0100243	0.397485	-0.00422047	0.341542		Bottom	= 0,000	= 0,000	= 0,000	= 0,000	= 0,000	= 0,000
1µg/ml	-3	5.3234e-05	0.0432784	0.0296837	0.740842	-0.0171968	0.652625		LogIC50	-4.417	-3.636	-3.779	-2.67	-5.211	-2.758
0,3µg/ml	-3.52288	0.0142135	0.335121	0.223358	0.84363	-0.0129134	0.953338		HillSlope	-1.723	-2.559	-2.419	-1.146	-1.125	-1.51
0,1µg/ml	-4	0.155177	0.897357	0.721655	1.00765	0.0170709	1.16591		IC50	3.831e-05	0.000231	0.0001664	0.002138	6.145e-06	0.001745
0,03µg/ml	-4.52288	0.616183	1.01685	1.25304	0.775834	0.124409	0.893714		Span	= 1,000	= 1,000	= 1,000	= 1,000	= 1,000	= 1,000
0,01µg/ml	-5	0.887676	0.998468	1.20243	1.21542	0.396535	0.875567		95% CI (profile likelihood)
0,003µg/ml	-5.52288	0.972851	1.04902	1.10122	1.17387	0.686299	0.650032		LogIC50	-4,483 to -4,350	-3,748 to -3,535	-4,042 to -3,486	-3,014 to -2,339	-5,268 to -5,155	-3,069 to -2,439
0,001µg/ml	-6	1.09103	1.18843	1.32117	1.17605	0.863937	1.08036		HillSlope	-2,212 to -1,393	??? to -1,551	??? to -1,069	-3,698 to -0,6064	-1,278 to -0,9948	-5,122 to -0,7095
									IC50	3,292e-005 to 4,466e-005	0,0001787 to 0,0002915	9,080e-005 to 0,0003266	0,0009674 to 0,004577	5,393e-006 to 6,993e-006	0,0008536 to 0,003642
									Goodness of Fit
									Degrees of Freedom	9	9	9	9	9	9
									R squared	0.9952	0.9856	0.9337	0.9256	0.9955	0.9013
									Sum of Squares	0.01003	0.0393	0.2323	0.1667	0.004666	0.1915
									Sy.x	0.03339	0.06608	0.1606	0.1361	0.02277	0.1459
									Constraints
									Top	Top = 1	Top = 1	Top = 1	Top = 1	Top = 1	Top = 1
									Bottom	Bottom = 0	Bottom = 0	Bottom = 0	Bottom = 0	Bottom = 0	Bottom = 0
									Number of points
									# of X values	11	11	11	11	11	11
									# Y values analyzed	11	11	11	11	11	11
raw data (gMFI NFκB-eGFP)	measured on FACS Calibur
experiment 1	unstimulated				K562 strep-spike				+ cilgavimab 100µg/ml		30µg/ml		10µg/ml		3µg/ml		1µg/ml		0,3µg/ml		0,1µg/ml		0,03µg/ml		0,01µg/ml		0,003µg/ml		0,001µg/ml
wild-type	7.55	7.16	7.11	6.83	59	57.3	54.5	45.7	7	6.62	6.75	6.78	6.83	6.61	6.78	6.77	6.84	7.49	7.92	7.74	13.2	15.7	32.8	39.4	44.9	52.8	55.9	49.8	54.3	62.5
B,1,617.2	7.55	7.16	7.11	6.83	42.8	34.7	42.1	39.6	7.03	6.51	6.64	7	7.06	6.39	6.68	7.4	8.45	8.7	16	20.2	35.3	37.6	38.8	41.9	38.8	40.7	38.9	43.9	43.5	48.4
AY.4.2	7.55	7.16	7.11	6.83	28.7	36.5	32.4	33.8	6.27	6.74	6.7	6.53	6.96	6.81	6.97	6.84	7.66	8.19	12.6	13.2	21.9	29.5	40.4	38.3	41.2	34.9	29.7	41.2	33.8	48.4
BA.1	7.55	7.16	7.11	6.83	27.5	24.2	34.1	34.3	6.51	6.68	6.96	7.04	10.9	10.9	15.7	16.8	23.3	24.9	26.5	26.4	30.1	30.3	20.5	29.3	33	36.9	34.4	33.6	33.2	34.9
BA.2	7.55	7.16	7.11	6.83	57.5	51.3	41.8	36.8	6.67	6.04	6.36	6.27	6.57	6.31	7.11	6.88	6.41	6.55	6.67	6.63	7.67	8.01	11.4	12.8	21.2	24.6	35.9	32.9	39	43.9
BA.5	7.55	7.16	7.11	6.83	28.3	21.7	30.3	25.5	7.1	7.07	7.04	6.98	8	8.45	13.3	14.2	21.7	17.8	28.2	22.9	26.3	33	24.7	24.1	22.9	25.2	22.9	16.5	26.8	29.2
experiment 2	unstimulated				K562 strep-spike				+ cilgavimab 100µg/ml		30µg/ml		10µg/ml		3µg/ml		1µg/ml		0,3µg/ml		0,1µg/ml		0,03µg/ml		0,01µg/ml		0,003µg/ml		0,001µg/ml
wild-type		6.43	6.42	6.3	38.6	42.1	44.8	47.2	6.1	6.86	6.55	6.11	6.18	6.29	6.82	6.45	6.67	7.14	7.2	6.87	8.81	8.47	17.9	20.8	35	35	47.1	47.1	34.8	46.9
B,1,617.2		6.43	6.42	6.3	27.5	32.3	29	27.3	6.57	6.63	6.86	6.15	6.4	6.67	6.98	6.79	8.12	8.35	12.1	14.2	25.9	26.8	26.3	29.8	27.2	27.8	30	33	30	32.5
AY.4.2		6.43	6.42	6.3	25.8	25.6	24.3	25.9	6.2	6.35	6.03	6.3	6.14	6.05	6.47	6.71	7.37	7.47	10.8	12.1	18.2	15.2	24	23.1	21.8	27.3	22.4	32.8	22.4	26.8
BA.1		6.43	6.42	6.42	6.3	23.9	31	21.1	6.56	6.66	6.61	6.65	8.66	8.13	10.5	11.1	16.2	14.3	18.7	17	15	20.3	21.9	22.2	19	23.9	20.8	24.9	14.5	21.5
BA.2		6.43	6.42	6.3	33.2	29.6	27.5	27.2	6.57	6.47	6.71	6.48	6.42	5.95	6.48	6.35	6.57	6.3	6.47	6.55	7.13	7.3	9.83	9.52	15.8	18.6	20.2	10.9	23.1	22.9
BA.5		6.43	6.42	6.3	23.7	21.1	19.3	18.4	6.45	6.49	6.46	6.63	7.42	7.44	10.5	9.06	14.6	14.2	18.1	18.9	19.8	19.1	20.1	16.9	18.6	17.7	23.4	21.7	24	24
experiment 3	unstimulated				K562 strep-spike				+ cilgavimab 100µg/ml		30µg/ml		10µg/ml		3µg/ml		1µg/ml		0,3µg/ml		0,1µg/ml		0,03µg/ml		0,01µg/ml		0,003µg/ml		0,001µg/ml
wild-type	7.51	6.54	5.57	5.78	34	36	38.5	37.4	6.48	6.61	6.31	6.3	6.81	6.44	6.49	6.8	6.59	6.5	7.3	7.34	14.1	13.5	26.2	26	30.7	32.6	31.6	32	31.9	32.1
B,1,617.2	7.51	6.54	5.57	5.78	23.8	28.1	25	28.5	6.77	6.33	6.77	6.61	6.52	6.39	7.64	7.17	10.3	10	17.9	18.8	26.5	23.4	31.3	25.6	26.4	28.5	17.5	25.8	23.9	26.8
AY.4.2	7.51	6.54	5.57	5.78	21.6	23.4	20.5	27.1	6.11	6.42	7.05	6.66	6.91	6.53	7.37	7.32	9.3	10.3	12.2	18	20.3	24.1	27.7	27.2	20.5	23.4	25.1	26.9	24.8	27.8
BA.1	7.51	6.54	5.57	5.78	19.7	20.1	23.5	22.7	6.5	6.46	7.43	8.19	12.2	10.7	14.7	16.3	14.6	17.9	15	21.3	16.7	19.7	18.3	19.7	22.2	18.5	16.8	19.3	15.7	19.1
BA.2	7.51	6.54	5.57	5.78	21.8	28.2	22.6	25.3	6.26	5.75	6.17	6.03	6.29	6.03	5.84	5.97	6.22	6.39	6.09	6.24	6.64	6.91	10.6	11.2	14.9	15	19.3	20	18.5	20.1
BA.5	7.51	6.54	5.57	5.78	18.1	22.3	5.57	20	6.01	5.85	5.9	6.54	7.24	8.17	13.9	14.9	13.8	19.5	16.7	17.8	18.9	19.1	18	16.8	16.5	19.9	15.7	16.4	18.6	21.6
Figure 7g- 3 experiments each performed in duplicates, IC50 values were calculated as described in Fig 6g
Evusheld titration	Wild-type (Wuhan)	B.1.617.2	AY.4.2	B.1.1.529 BA.1	B.1.1.529 BA.2	B.1.1.529 BA.5		Shapiro-Wilk test	wild-type	B.1.617.2	AY.4.2	B.1.1.529 BA.1	B.1.1.529 BA.2	B.1.1.529 BA.5
log10(IC50)	-5.008	-5.314	-5.434	-2.986	-5.038	-2.553		W	0.9925	0.9278	0.8189	0.9874	0.8245	0.9562
	-4.943	-6.181	-6.442	-3.579	-5.735	-4.183		P value	0.8345	0.4803	0.1604	0.7853	0.1744	0.5975
	-5.056	-5.012	-5.331	-2.587	-5.108	-3.066		Passed normality test (alpha=0.05)?	Yes	Yes	Yes	Yes	Yes	Yes
								P value summary	ns	ns	ns	ns	ns	ns
Table Analyzed	Figure 7g IC50 Evusheld						Number of families	1
							Number of comparisons per family	15
Repeated measures ANOVA summary							Alpha	0.05
Assume sphericity?	No
F	37.75						Tukey's multiple comparisons test	Mean Diff,	95,00% CI of diff,	Below threshold?	Summary	Adjusted P Value
P value	0.0072						Wild-type (Wuhan) vs. B.1.617.2	0.5	-2,674 to 3,674	No	ns	0.7758	A-B
P value summary	**						Wild-type (Wuhan) vs. AY.4.2	0.7333	-2,464 to 3,930	No	ns	0.5603	A-C
Statistically significant (P < 0.05)?	Yes						Wild-type (Wuhan) vs. B.1.1.529 BA.1	-1.952	-4,614 to 0,7110	No	ns	0.0902	A-D
Geisser-Greenhouse's epsilon	0.3084						Wild-type (Wuhan) vs. B.1.1.529 BA.2	0.2913	-1,786 to 2,369	No	ns	0.8297	A-E
R squared	0.9497						Wild-type (Wuhan) vs. B.1.1.529 BA.5	-1.735	-5,930 to 2,460	No	ns	0.2479	A-F
							B.1.617.2 vs. AY.4.2	0.2333	-0,2569 to 0,7236	No	ns	0.1961	B-C
Was the matching effective?							B.1.617.2 vs. B.1.1.529 BA.1	-2.452	-3,117 to -1,786	Yes	**	0.0031	B-D
F	11.74						B.1.617.2 vs. B.1.1.529 BA.2	-0.2087	-1,537 to 1,119	No	ns	0.7769	B-E
P value	0.0024						B.1.617.2 vs. B.1.1.529 BA.5	-2.235	-4,421 to -0,04936	Yes	*	0.0479	B-F
P value summary	**						AY.4.2 vs. B.1.1.529 BA.1	-2.685	-3,709 to -1,661	Yes	**	0.0083	C-D
Is there significant matching (P < 0.05)?	Yes						AY.4.2 vs. B.1.1.529 BA.2	-0.442	-1,617 to 0,7328	No	ns	0.2883	C-E
R squared	0.1057						AY.4.2 vs. B.1.1.529 BA.5	-2.468	-4,180 to -0,7563	Yes	*	0.0245	C-F
							B.1.1.529 BA.1 vs. B.1.1.529 BA.2	2.243	1,063 to 3,423	Yes	*	0.0144	D-E
ANOVA table	SS	DF	MS	F (DFn, DFd)	P value		B.1.1.529 BA.1 vs. B.1.1.529 BA.5	0.2167	-2,495 to 2,928	No	ns	0.9712	D-F
Treatment (between columns)	20.74	5	4.148	F (1,542, 3,084) = 37,75	P=0,0072		B.1.1.529 BA.2 vs. B.1.1.529 BA.5	-2.026	-4,262 to 0,2093	No	ns	0.0604	E-F
Individual (between rows)	2.58	2	1.29	F (2, 10) = 11,74	P=0,0024
Residual (random)	1.099	10	0.1099				Test details	Mean 1	Mean 2	Mean Diff,	SE of diff,	n1	n2	q	DF
Total	24.42	17					Wild-type (Wuhan) vs. B.1.617.2	-5.002	-5.502	0.5	0.3826	3	3	1.848	2
							Wild-type (Wuhan) vs. AY.4.2	-5.002	-5.736	0.7333	0.3853	3	3	2.692	2
Data summary							Wild-type (Wuhan) vs. B.1.1.529 BA.1	-5.002	-3.051	-1.952	0.3209	3	3	8.601	2
Number of treatments (columns)	6						Wild-type (Wuhan) vs. B.1.1.529 BA.2	-5.002	-5.294	0.2913	0.2504	3	3	1.645	2
Number of subjects (rows)	3						Wild-type (Wuhan) vs. B.1.1.529 BA.5	-5.002	-3.267	-1.735	0.5056	3	3	4.853	2
Number of missing values	0						B.1.617.2 vs. AY.4.2	-5.502	-5.736	0.2333	0.05909	3	3	5.585	2
							B.1.617.2 vs. B.1.1.529 BA.1	-5.502	-3.051	-2.452	0.08021	3	3	43.22	2
							B.1.617.2 vs. B.1.1.529 BA.2	-5.502	-5.294	-0.2087	0.16	3	3	1.844	2
							B.1.617.2 vs. B.1.1.529 BA.5	-5.502	-3.267	-2.235	0.2634	3	3	12	2
							AY.4.2 vs. B.1.1.529 BA.1	-5.736	-3.051	-2.685	0.1234	3	3	30.78	2
							AY.4.2 vs. B.1.1.529 BA.2	-5.736	-5.294	-0.442	0.1416	3	3	4.414	2
							AY.4.2 vs. B.1.1.529 BA.5	-5.736	-3.267	-2.468	0.2063	3	3	16.92	2
							B.1.1.529 BA.1 vs. B.1.1.529 BA.2	-3.051	-5.294	2.243	0.1422	3	3	22.31	2
							B.1.1.529 BA.1 vs. B.1.1.529 BA.5	-3.051	-3.267	0.2167	0.3268	3	3	0.9375	2
							B.1.1.529 BA.2 vs. B.1.1.529 BA.5	-5.294	-3.267	-2.026	0.2694	3	3	10.64	2
representative experiment
	log10(conc.)	wild-type	B.1.617.2	AY.4.2	B.1.1.529 BA.1	B.1.1.529 BA.2	B.1.1.529 BA.5			wild-type	B.1.617.2	AY.4.2	B.1.1.529 BA.1	B.1.1.529 BA.2	B.1.1.529 BA.5
100µg/ml	-1	-0.00271887	0.0143615	-0.00315706	0.018646	-0.000435161	-0.00562193		Sigmoidal, 4PL, X is log(concentration)
30µg/ml	-1.52288	0.00339859	-0.012152	0.00394633	0.000573723	-0.000435161	0.0238932		Best-fit values
10µg/ml	-2	0.00747689	-0.0103844	-0.00210471	0.047619	-0.00630983	0.102952		Top	= 1,000	= 1,000	= 1,000	= 1,000	= 1,000	= 1,000
3µg/ml	-2.52288	0.00394236	-0.00883783	-0.00210471	0.20568	0.00195823	0.432537		Bottom	= 0,000	= 0,000	= 0,000	= 0,000	= 0,000	= 0,000
1µg/ml	-3	0.00856444	-0.0125939	0.00315706	0.61704	-0.0117493	1.00176		LogIC50	-5.008	-5.314	-5.434	-2.986	-5.038	-2.553
0,3µg/ml	-3.52288	0.0159054	-0.00707026	-0.0234149	0.665806	0.0078329	0.892832		HillSlope	-1.615	-2.215	-3.144	-1.038	-1.393	-2.798
0,1µg/ml	-4	0.0471724	0.0103844	0.00342015	1.01004	0.0876849	0.738229		IC50	9.815e-06	4.851e-06	3.682e-06	0.001032	9.168e-06	0.002797
0,03µg/ml	-4.52288	0.197254	0.0459567	0.0310445	0.935456	0.22215	0.787421		Span	= 1,000	= 1,000	= 1,000	= 1,000	= 1,000	= 1,000
0,01µg/ml	-5	0.429717	0.152894	0.0833991	0.837923	0.378808	0.850668		95% CI (profile likelihood)
0,003µg/ml	-5.52288	0.954459	0.758065	0.639569	0.938325	0.927111	1.27231		LogIC50	-5,094 to -4,918	-5,352 to -5,276	??? to -5,344	-3,216 to -2,767	-5,158 to -4,912	-2,852 to -2,225
0,001µg/ml	-6	0.934067	0.928193	1.1026	0.967011	0.909704	1.03689		HillSlope	-2,352 to -1,209	-2,603 to -1,895	??? to -2,063	-1,807 to -0,6646	-2,259 to -0,9779	??? to -0,6013
									IC50	8,047e-006 to 1,207e-005	4,444e-006 to 5,302e-006	??? to 4,533e-006	0,0006075 to 0,001709	6,958e-006 to 1,225e-005	0,001406 to 0,005962
									Goodness of Fit
									Degrees of Freedom	9	9	9	9	9	9
									R squared	0.9881	0.9966	0.9867	0.9608	0.979	0.8812
									Sum of Squares	0.01655	0.003881	0.01765	0.06805	0.0275	0.2322
									Sy.x	0.04289	0.02077	0.04429	0.08695	0.05528	0.1606
									Constraints
									Top	Top = 1	Top = 1	Top = 1	Top = 1	Top = 1	Top = 1
									Bottom	Bottom = 0	Bottom = 0	Bottom = 0	Bottom = 0	Bottom = 0	Bottom = 0
									Number of points
									# of X values	11	11	11	11	11	11
									# Y values analyzed	11	11	11	11	11	11
raw data (gMFI NFκB-eGFP)	measured on FACS Calibur
experiment 1	unstimulated				K562 strep-spike				+ Evusheld 100µg/ml		30µg/ml		10µg/ml		3µg/ml		1µg/ml		0,3µg/ml		0,1µg/ml		0,03µg/ml		0,01µg/ml		0,003µg/ml		0,001µg/ml
wild-type	8.71	7.46	6.29	6.25	40.3	43.4	50.1	51.6	7.2	6.66	6.7	6.66	6.86	7.01	6.65	6.75	6.76	6.74	7.42	7.13	9.07	8.95	16.7	19.2	31.4	29.4	34.9	41.5	33.1	44.7
B,1,617.2	8.71	7.46	6.29	6.25	37.1	43.9	38.6	38.4	7.32	6.47	6.75	6.77	6.79	6.73	6.83	6.68	6.4	7.21	6.72	7.1	7.31	7.08	7.44	8.16	10.8	10.8	15.8	17	21	19
AY.4.2	8.71	7.46	6.29	6.25	29.4	34.1	33.7	33.1	6.67	6.66	6.78	6.4	6.53	6.57	6.42	6.53	6.57	6.89	6.24	6.44	6.46	6.39	7.14	6.48	7.88	8.48	13.6	13.2	13.1	15.2
BA.1	8.71	7.46	6.29	6.25	28.5	38	32.7	26.8	6.64	6.6	6.82	6.36	7	6.7	9.59	9.74	15.9	16.5	19.1	18.6	21.8	25.5	27.2	28.9	31	26.9	22	28.9	28.7	29.3
BA.2	8.71	7.46	6.29	6.25	36.2	31.9	31.6	39	6.71	6.25	6.55	6.93	6.65	6.8	6.76	6.83	6.34	6.6	6.93	6.46	7.02	7.01	9.21	9	13.4	14.9	22.1	20.7	19.8	23.2
BA.5	8.71	7.46	6.29	6.25	34.4	35.8	32	32.3	6.61	6.17	6.27	6.07	7.11	6.66	10.9	11.6	13.8	15.7	20.2	20.9	23.9	26	24.6	25.2	21.3	24.5	24	25.1	21.4	25.4
experiment 2	unstimulated				K562 strep-spike				+ Evusheld 100µg/ml		30µg/ml		10µg/ml		3µg/ml		1µg/ml		0,3µg/ml		0,1µg/ml		0,03µg/ml		0,01µg/ml		0,003µg/ml		0,001µg/ml
wild-type		6.43	6.42	6.3	38.6	42.1	44.8	47.2	6.55	6.04	6.35	6.69	6.47	6.87	6.58	6.5	6.61	6.81	7.01	6.95	8.18	8.08	12.8	14.5	16.6	27.8	37.6	45.4	34.2	47.3
B,1,617.2		6.43	6.42	6.3	27.5	32.3	29	27.3	7.15	6.29	5.95	6.29	6.27	6.05	6.44	5.95	5.93	6.29	6.03	6.44	6.73	6.53	7.21	7.66	9.74	9.97	23.7	23.4	25.5	29.3
AY.4.2		6.43	6.42	6.3	25.8	25.6	24.3	25.9	6.28	6.39	6.51	6.43	6.31	6.4	6.09	6.62	6.28	6.63	5.92	5.98	6.27	6.65	7.2	6.77	7.86	8.1	19.9	17.2	25.8	28.9
BA.1		6.43	6.42	6.42	6.3	23.9	31	21.1	7.09	6.35	6.58	6.23	7.84	6.61	10.6	9.36	16.5	17.8	17.5	18.5	22.2	25.8	19.3	26.1	21.5	20.5	21.2	24.3	23.3	23.2
BA.2		6.43	6.42	6.3	33.2	29.6	27.5	27.2	6.26	6.51	6.42	6.35	6.3	6.2	6.5	6.38	6.11	6.14	6.59	6.56	8.64	8.18	12	11	14.4	15.8	28.3	27.1	23.8	30.8
BA.5		6.43	6.42	6.3	23.7	21.1	19.3	18.4	6.2	6.43	6.62	6.85	7.77	7.95	11.4	13.7	19.8	21.5	17.6	20.6	16.4	17.4	17.7	17.5	15.7	21.3	20.9	28.1	20.2	22.1
experiment 3	unstimulated				K562 strep-spike				+ Evusheld 100µg/ml		30µg/ml		10µg/ml		3µg/ml		1µg/ml		0,3µg/ml		0,1µg/ml		0,03µg/ml		0,01µg/ml		0,003µg/ml		0,001µg/ml		0,0003µg/ml		0,0001µg/ml
wild-type	6.05	6.05	5.88	6.45	57.2	49.3	59.6	63.1	6.25	6.01	6.24	6.3	6.06	6.15	6.16	6.45	6.28	6.41	2.32	2.77	6.6	6.07	8.94	7.02	22.7	34.5	34.1	55.5	52.9		65.8	61	57.4	52.4
B,1,617.2	6.05	6.05	5.88	6.45	38.7	36.7	46.6	42.9	6.91	6.79	6.49	6.18	6.19	6.45	6.44	6.84	6.53	6.35	6.5	6.36	6.43	5.94	7.05	12.1	13.8	26.8	40.8	43.8	39.4	37.3	35.9	34.6	34.5
AY.4.2	6.05	6.05	5.88	6.45	31.5	31.4	41.5	48	5.75	6.1	5.8	6	6.11	6.53	6.1	6	5.96	6.06	6	6.1	6.11	6.17	6.05	7.8	8.55	15.5	15.1	29.6	26.9	33.5	30.7	35.8	32.2
BA.1	6.05	6.05	5.88	6.45	15.3	17.6	22	17.2	6.01	6.35	6.2	6.1	6.32	8.13	8.42	13.2	12.8	16.2	14.2	16.7	16.9	14.9	21.2	18.7	20.6	22.3	17.1	17.2	19.3	17.8	16.2	19.1	18.7
BA.2	6.05	6.05	5.88	6.45	32.6	31	27.4	37.3	6.25	6.08	6.15	6.29	6.2	6.05	6.28	5.79	5.8	6.33	5.95	7.16	7.67	7.61	11.9	10.9	20.1	16.9	22.3	24.8	31.9	25.6	30	30	28.2	32.5
BA.5	6.05	6.05	5.88	6.45	29.4	41.9	28.9	23.6	6.41	6.07	6.45	6.97	7.69	8.35	11.6	12.8	18.8	20.1	24.8	18.8	27.7	27.3	27	37.3	31.5	31	29.5	28.7	30.2	27.3	27.9	29.5	35.4	28.8
Figure 7h- 3 experiments each performed in duplicates, IC50 values were calculated as described in Fig 6g
IVIG P100426756 titration	Wild-type (Wuhan)	B.1.617.2	AY.4.2	B.1.1.529 BA.1	B.1.1.529 BA.2	B.1.1.529 BA.5		Shapiro-Wilk test	wild-type	B.1.617.2	AY.4.2	B.1.1.529 BA.1	B.1.1.529 BA.2	B.1.1.529 BA.5
log10(iC50)	-2.583	-3.199	-3.196	-2.52	-2.341	-2.026		W	0.9954	0.9998	0.947	0.9754	0.9151	0.9827
	-2.433	-2.868	-3.257	-2.462	-2.152	-2.518		P value	0.8705	0.97	0.5563	0.6993	0.4354	0.7479
	-2.773	-3.029	-3.214	-2.622	-2.952	-2.826		Passed normality test (alpha=0.05)?	Yes	Yes	Yes	Yes	Yes	Yes
								P value summary	ns	ns	ns	ns	ns	ns
Table Analyzed	Figure 7h IC50 P100426756						Number of families	1
							Number of comparisons per family	15
Repeated measures ANOVA summary							Alpha	0.05
Assume sphericity?	No
F	6.275						Tukey's multiple comparisons test	Mean Diff,	95,00% CI of diff,	Below threshold?	Summary	Adjusted P Value
P value	0.0702						Wild-type (Wuhan) vs. B.1.617.2	0.4357	-0,4266 to 1,298	No	ns	0.1769	A-B
P value summary	ns						Wild-type (Wuhan) vs. AY.4.2	0.626	-0,2929 to 1,545	No	ns	0.1034	A-C
Statistically significant (P < 0.05)?	No						Wild-type (Wuhan) vs. B.1.1.529 BA.1	-0.06167	-0,4928 to 0,3695	No	ns	0.8211	A-D
Geisser-Greenhouse's epsilon	0.3519						Wild-type (Wuhan) vs. B.1.1.529 BA.2	-0.1147	-1,337 to 1,107	No	ns	0.9486	A-E
R squared	0.7583						Wild-type (Wuhan) vs. B.1.1.529 BA.5	-0.1397	-1,873 to 1,593	No	ns	0.9702	A-F
							B.1.617.2 vs. AY.4.2	0.1903	-0,7488 to 1,129	No	ns	0.6355	B-C
Was the matching effective?							B.1.617.2 vs. B.1.1.529 BA.1	-0.4973	-1,251 to 0,2563	No	ns	0.1096	B-D
F	2.994						B.1.617.2 vs. B.1.1.529 BA.2	-0.5503	-2,543 to 1,443	No	ns	0.4492	B-E
P value	0.0957						B.1.617.2 vs. B.1.1.529 BA.5	-0.5753	-3,080 to 1,929	No	ns	0.5594	B-F
P value summary	ns						AY.4.2 vs. B.1.1.529 BA.1	-0.6877	-1,176 to -0,1991	Yes	*	0.0257	C-D
Is there significant matching (P < 0.05)?	No						AY.4.2 vs. B.1.1.529 BA.2	-0.7407	-2,815 to 1,333	No	ns	0.3125	C-E
R squared	0.1264						AY.4.2 vs. B.1.1.529 BA.5	-0.7657	-2,642 to 1,111	No	ns	0.2534	C-F
							B.1.1.529 BA.1 vs. B.1.1.529 BA.2	-0.053	-1,673 to 1,567	No	ns	0.9994	D-E
ANOVA table	SS	DF	MS	F (DFn, DFd)	P value		B.1.1.529 BA.1 vs. B.1.1.529 BA.5	-0.078	-1,840 to 1,684	No	ns	0.9976	D-F
Treatment (between columns)	1.576	5	0.3153	F (1,760, 3,519) = 6,275	P=0,0702		B.1.1.529 BA.2 vs. B.1.1.529 BA.5	-0.025	-1,709 to 1,659	No	ns	>0,9999	E-F
Individual (between rows)	0.3009	2	0.1504	F (2, 10) = 2,994	P=0,0957
Residual (random)	0.5024	10	0.05024				Test details	Mean 1	Mean 2	Mean Diff,	SE of diff,	n1	n2	q	DF
Total	2.38	17					Wild-type (Wuhan) vs. B.1.617.2	-2.596	-3.032	0.4357	0.1039	3	3	5.929	2
							Wild-type (Wuhan) vs. AY.4.2	-2.596	-3.222	0.626	0.1108	3	3	7.993	2
Data summary							Wild-type (Wuhan) vs. B.1.1.529 BA.1	-2.596	-2.535	-0.06167	0.05197	3	3	1.678	2
Number of treatments (columns)	6						Wild-type (Wuhan) vs. B.1.1.529 BA.2	-2.596	-2.482	-0.1147	0.1473	3	3	1.101	2
Number of subjects (rows)	3						Wild-type (Wuhan) vs. B.1.1.529 BA.5	-2.596	-2.457	-0.1397	0.2089	3	3	0.9456	2
Number of missing values	0						B.1.617.2 vs. AY.4.2	-3.032	-3.222	0.1903	0.1132	3	3	2.378	2
							B.1.617.2 vs. B.1.1.529 BA.1	-3.032	-2.535	-0.4973	0.09083	3	3	7.743	2
							B.1.617.2 vs. B.1.1.529 BA.2	-3.032	-2.482	-0.5503	0.2402	3	3	3.24	2
							B.1.617.2 vs. B.1.1.529 BA.5	-3.032	-2.457	-0.5753	0.3018	3	3	2.696	2
							AY.4.2 vs. B.1.1.529 BA.1	-3.222	-2.535	-0.6877	0.05889	3	3	16.51	2
							AY.4.2 vs. B.1.1.529 BA.2	-3.222	-2.482	-0.7407	0.25	3	3	4.19	2
							AY.4.2 vs. B.1.1.529 BA.5	-3.222	-2.457	-0.7657	0.2261	3	3	4.788	2
							B.1.1.529 BA.1 vs. B.1.1.529 BA.2	-2.535	-2.482	-0.053	0.1952	3	3	0.384	2
							B.1.1.529 BA.1 vs. B.1.1.529 BA.5	-2.535	-2.457	-0.078	0.2123	3	3	0.5195	2
							B.1.1.529 BA.2 vs. B.1.1.529 BA.5	-2.482	-2.457	-0.025	0.203	3	3	0.1742	2
representative experiment
	log10(conc.)	wild-type	B.1.617.2	AY.4.2	B.1.1.529 BA.1	B.1.1.529 BA.2	B.1.1.529 BA.5			wild-type	B.1.617.2	AY.4.2	B.1.1.529 BA.1	B.1.1.529 BA.2	B.1.1.529 BA.5
10 mg/ml	1	-0.012285	-0.0218855	-0.0245399	-0.028055	-0.0122399	-0.0259319		Sigmoidal, 4PL, X is log(concentration)
5 mg/ml	0.69897	-0.012285	-0.0119949	-0.00374337	-0.0026976	-0.00203998	0.0170178		Best-fit values
2,5 mg/ml	0.39794	0.0193489	0.00147306	-0.00249558	0.00512544	0.0667075	0.0991356		Top	= 1,000	= 1,000	= 1,000	= 1,000	= 1,000	= 1,000
1,25 mg/ml	0.09691	0.101505	0.00505051	-0.00249558	0.128136	0.274786	0.293625		Bottom	= 0,000	= 0,000	= 0,000	= 0,000	= 0,000	= 0,000
625 µg/ml	-0.20412	0.29438	0.0317761	0.0124779	0.271648	0.746022	0.431388		LogIC50	-0.4329	-0.8679	-1.257	-0.4616	-0.1524	-0.5184
312,5 µg/ml	-0.50515	0.621468	0.135522	0.0497037	0.568384	0.695022	0.577256		HillSlope	-1.537	-2.476	-1.389	-1.35	-1.292	-0.7981
156,25 µg/ml	-0.80618	0.808814	0.397096	0.201102	0.886701	0.874541	0.585359		IC50	0.3691	0.1355	0.0553	0.3454	0.7041	0.3031
78,13 µg/ml	-1.10718	0.825706	0.792719	0.39035	0.832749	0.868421	0.639384		Span	= 1,000	= 1,000	= 1,000	= 1,000	= 1,000	= 1,000
39,06 µg/ml	-1.40827	0.936271	1.01157	0.646147	0.676288	0.670543	0.836575		95% CI (profile likelihood)
19,53 µg/ml	-1.7093	0.904023	0.937921	0.766767	0.889398	0.805182	0.93382		LogIC50	-0,5256 to -0,3439	-0,9077 to -0,8279	-1,304 to -1,212	-0,7069 to -0,2557	-0,5272 to 0,1233	-0,6998 to -0,3423
									HillSlope	-2,150 to -1,159	-3,065 to -2,043	-1,598 to -1,212	-3,677 to -0,7246	-6,342 to -0,5330	-1,067 to -0,5996
									IC50	0,2981 to 0,4530	0,1237 to 0,1486	0,04966 to 0,06142	0,1964 to 0,5550	0,2971 to 1,328	0,1996 to 0,4547
									Goodness of Fit
									Degrees of Freedom	8	8	8	8	8	8
									R squared	0.9843	0.9954	0.9934	0.9154	0.8414	0.9548
									Sum of Squares	0.02357	0.007509	0.005238	0.1146	0.1982	0.04588
									Sy.x	0.05428	0.03064	0.02559	0.1197	0.1574	0.07573
									Constraints
									Top	Top = 1	Top = 1	Top = 1	Top = 1	Top = 1	Top = 1
									Bottom	Bottom = 0	Bottom = 0	Bottom = 0	Bottom = 0	Bottom = 0	Bottom = 0
									Number of points
									# of X values	10	10	10	10	10	10
									# Y values analyzed	10	10	10	10	10	10
raw data (gMFI NFκB-eGFP)	measured on FACS Calibur
experiment 1	unstimulated				K562 strep-spike				+IVIG 1:10		1:20		1:40		1:80		1:160		1:320		1:640		1:1280
wild-type	8.98	8.9	10.9	9.51	73.5	72.6	72.8	77.1	8.02	8.14	8.12	8.09	9.13	8.77	12.1	11.7	21.4	19.5	43.2	32.2	64	50	62.4	64.6
B,1,617.2	8.98	8.9	10.9	9.51	58.9	55.2	62.3	48	7.67	7.83	7.9	8.03	7.77	8.01	7.94	8.3	9.19	9.21	11.3	11.1	15.8	18.2	26	29.7
AY.4.2	8.98	8.9	10.9	9.51	63.9	51.5	54.5	54.2	7.91	8.02	8.35	8.08	8.38	8.01	8.12	8.13	8.52	8.8	10.6	10.4	15.7	16.2	30.8	24.3
BA.1	8.98	8.9	10.9	9.51	42	42.9	54.7	42.7	7.68	7.83	7.88	8.18	9.29	8.94	12.2	11.9	21.8	18.3	36.3	28.7	35.3	35.7	36.1	29.8
BA.2	8.98	8.9	10.9	9.51	70.2	60.2	51.2	45	8.15	7.97	8.5	8.54	10.5	10.2	21.3	21.7	36	29	38.1	40.5	47	36	46.5	59.8
BA.5	10.9	9.51	49.1	51	8.98	8.9	48.2	47.7	7.81	8.04	9.13	8.89	12.8	14	24.4	22	39.9	35.2	47.9	44.3	60.4	49.5	53.1	43
experiment 2	unstimulated				K562 strep-spike				+IVIG 1:10		1:20		1:40		1:80		1:160		1:320		1:640		1:1280		1:2560		1:5120
wild-type	5.81	5.71	5.87	5.87	40.6	39	36.7	37.2	5.47	5.36	5.48	5.35	6.32	6.57	8.47	9.77	14.2	16.6	29.5	22.6	31.6	32.7	32.4	33	37.7	34.9	35.6	34.9
B,1,617.2	5.81	5.71	5.87	5.87	35.4	25.6	31.3	26	5.21	5.38	5.4	5.66	5.38	6.32	6.1	5.77	6.66	6.48	9.23	8.84	15.2	15.3	26.7	22.6	31.3	28.4	27.2	29
AY.4.2	5.81	5.71	5.87	5.87	28.4	26.5	28.1	24.8	5.13	5.32	5.71	5.74	5.67	5.84	5.7	5.81	6.08	6.15	6.84	7.18	10.7	10.6	16	14.4	21.1	21.6	27.9	20.6
BA.1	5.81	5.71	5.87	5.87	28.8	22.8	21.1	24.7	5.25	5.34	5.75	5.78	5.78	6.04	7.75	8.63	11.7	10	16.7	16	20.3	24.2	20.6	21.9	20.6	16.1	23.6	21
BA.2	5.81	5.71	5.87	5.87	39.9	27.7	29.8	23.9	5.76	5.27	5.61	5.92	7.45	7.45	13.6	11.5	25.5	22.7	24.2	21.5	24.1	30.4	30.8	23.4	23.6	20.9	27.1	24
BA.5	5.81	5.71	5.87	5.87	26.7	22.9	25.9	21.8	5.41	5.26	5.93	6.33	7.41	7.89	10.9	11.6	14.5	13.1	17.5	15.5	17.5	15.8	17.4	17.9	20.1	22.5	24.4	21.8
experiment 3	unstimulated				K562 strep-spike				+IVIG 1:10		1:20		1:40		1:80		1:160		1:320		1:640		1:1280		1:2560		1:5120
wild-type	6.95	7.38	6.33	6.72	48.9	50.2	50.9	52.3	6.16	6.02	6.35	6.12	6.45	6.32	6.59	6.85	7.69	8.1	12.8	11.9	16.3	16.6	25.1	32.6	35.1	38.6	41.2	44.6
B,1,617.2	6.95	7.38	6.33	6.72	37.2	32.2	38.3	33.9	6.1	6.55	6.25	6.51	6.42	6.37	6.33	6.4	6.36	6.7	6.57	6.85	7.73	8.93	13.8	16.5	9.01	17.6	18.5	20.3
AY.4.2	6.95	7.38	6.33	6.72	24	25.3	27.5	26.6	5.94	5.97	5.9	5.79	6.26	6.63	6.43	6.39	6.5	6.56	6.55	6.25	6.35	6.43	7.23	7.5	9.74	11.7	17.2	14.7
BA.1	6.95	7.38	6.33	6.72	21.3	22.2	19.1	20.6	6.12	6.43	6.29	6.3	6.16	6.11	6.21	6.38	7.1	6.91	8.44	8.48	9.98	11	12.4	14.3	13	14.6	14.6	20.3
BA.2	6.95	7.38	6.33	6.72	34	33.2	31.9	38.3	6.43	6.87	8.14	7.6	7.91	7.74	8.38	8.31	9.47	10.3	14.9	18.8	22.8	24.4	30.1	34.1	25.8	29.8	28.2	30.7
BA.5	6.95	7.38	6.33	6.72	15.7	19.8	21.3	19.2	6.07	6.11	6.27	6.78	6.79	6.82	7.12	7.24	7.66	8.46	12	11.3	13.2	14.1	13.8	15.8	16.6	15.6	18.9	18
Figure 7i- 3 experiments each performed in duplicates, IC50 values were calculated as described in Fig 6g
IVIG K218A8542 titration	Wild-type (Wuhan)	B.1.617.2	AY.4.2	B.1.1.529 BA.1	B.1.1.529 BA.2	B.1.1.529 BA.5		Shapiro-Wilk test	wild-type	B.1.617.2	AY.4.2	B.1.1.529 BA.1	B.1.1.529 BA.2	B.1.1.529 BA.5
log10(iC50)	-2.8	-3.294	-3.299	-3.129	-2.557	-2.438		W	0.9829	0.8349	0.903	1	0.9252	0.9888
	-2.577	-3.227	-3.39	-2.979	-2.591	-2.586		P value	0.7496	0.2009	0.3951	0.9891	0.4709	0.7972
	-3.155	-3.81	-3.72	-3.282	-2.691	-2.801		Passed normality test (alpha=0.05)?	Yes	Yes	Yes	Yes	Yes	Yes
								P value summary	ns	ns	ns	ns	ns	ns
Table Analyzed	Figure 7i IC50 K218A8542						Number of families	1
							Number of comparisons per family	15
Repeated measures ANOVA summary							Alpha	0.05
Assume sphericity?	No
F	33.6						Tukey's multiple comparisons test	Mean Diff,	95,00% CI of diff,	Below threshold?	Summary	Adjusted P Value
P value	0.0057						Wild-type (Wuhan) vs. B.1.617.2	0.5997	0,1611 to 1,038	Yes	*	0.0272	A-B
P value summary	**						Wild-type (Wuhan) vs. AY.4.2	0.6257	-0,1674 to 1,419	No	ns	0.0786	A-C
Statistically significant (P < 0.05)?	Yes						Wild-type (Wuhan) vs. B.1.1.529 BA.1	0.286	-0,3964 to 0,9684	No	ns	0.2426	A-D
Geisser-Greenhouse's epsilon	0.3449						Wild-type (Wuhan) vs. B.1.1.529 BA.2	-0.231	-1,377 to 0,9149	No	ns	0.6387	A-E
R squared	0.9438						Wild-type (Wuhan) vs. B.1.1.529 BA.5	-0.2357	-1,251 to 0,7795	No	ns	0.5531	A-F
							B.1.617.2 vs. AY.4.2	0.026	-0,5862 to 0,6382	No	ns	0.998	B-C
Was the matching effective?							B.1.617.2 vs. B.1.1.529 BA.1	-0.3137	-1,225 to 0,5974	No	ns	0.3302	B-D
F	16.88						B.1.617.2 vs. B.1.1.529 BA.2	-0.8307	-2,051 to 0,3897	No	ns	0.1036	B-E
P value	0.0006						B.1.617.2 vs. B.1.1.529 BA.5	-0.8353	-1,721 to 0,05023	No	ns	0.0559	B-F
P value summary	***						AY.4.2 vs. B.1.1.529 BA.1	-0.3397	-1,046 to 0,3672	No	ns	0.1929	C-D
Is there significant matching (P < 0.05)?	Yes						AY.4.2 vs. B.1.1.529 BA.2	-0.8567	-1,585 to -0,1288	Yes	*	0.0364	C-E
R squared	0.1594						AY.4.2 vs. B.1.1.529 BA.5	-0.8613	-1,137 to -0,5859	Yes	**	0.0055	C-F
							B.1.1.529 BA.1 vs. B.1.1.529 BA.2	-0.517	-1,054 to 0,02008	No	ns	0.0538	D-E
ANOVA table	SS	DF	MS	F (DFn, DFd)	P value		B.1.1.529 BA.1 vs. B.1.1.529 BA.5	-0.5217	-1,255 to 0,2117	No	ns	0.0954	D-F
Treatment (between columns)	2.28	5	0.4559	F (1,724, 3,449) = 33,60	P=0,0057		B.1.1.529 BA.2 vs. B.1.1.529 BA.5	-0.004667	-0,5531 to 0,5438	No	ns	>0,9999	E-F
Individual (between rows)	0.4582	2	0.2291	F (2, 10) = 16,88	P=0,0006
Residual (random)	0.1357	10	0.01357				Test details	Mean 1	Mean 2	Mean Diff,	SE of diff,	n1	n2	q	DF
Total	2.873	17					Wild-type (Wuhan) vs. B.1.617.2	-2.844	-3.444	0.5997	0.05285	3	3	16.05	2
							Wild-type (Wuhan) vs. AY.4.2	-2.844	-3.47	0.6257	0.09558	3	3	9.257	2
Data summary							Wild-type (Wuhan) vs. B.1.1.529 BA.1	-2.844	-3.13	0.286	0.08225	3	3	4.918	2
Number of treatments (columns)	6						Wild-type (Wuhan) vs. B.1.1.529 BA.2	-2.844	-2.613	-0.231	0.1381	3	3	2.365	2
Number of subjects (rows)	3						Wild-type (Wuhan) vs. B.1.1.529 BA.5	-2.844	-2.608	-0.2357	0.1224	3	3	2.724	2
Number of missing values	0						B.1.617.2 vs. AY.4.2	-3.444	-3.47	0.026	0.07379	3	3	0.4983	2
							B.1.617.2 vs. B.1.1.529 BA.1	-3.444	-3.13	-0.3137	0.1098	3	3	4.04	2
							B.1.617.2 vs. B.1.1.529 BA.2	-3.444	-2.613	-0.8307	0.1471	3	3	7.987	2
							B.1.617.2 vs. B.1.1.529 BA.5	-3.444	-2.608	-0.8353	0.1067	3	3	11.07	2
							AY.4.2 vs. B.1.1.529 BA.1	-3.47	-3.13	-0.3397	0.08519	3	3	5.639	2
							AY.4.2 vs. B.1.1.529 BA.2	-3.47	-2.613	-0.8567	0.08772	3	3	13.81	2
							AY.4.2 vs. B.1.1.529 BA.5	-3.47	-2.608	-0.8613	0.0332	3	3	36.69	2
							B.1.1.529 BA.1 vs. B.1.1.529 BA.2	-3.13	-2.613	-0.517	0.06473	3	3	11.29	2
							B.1.1.529 BA.1 vs. B.1.1.529 BA.5	-3.13	-2.608	-0.5217	0.0884	3	3	8.346	2
							B.1.1.529 BA.2 vs. B.1.1.529 BA.5	-2.613	-2.608	-0.004667	0.06611	3	3	0.09983	2
representative experiment
	log10(conc.)	wild-type	B.1.617.2	AY.4.2	B.1.1.529 BA.1	B.1.1.529 BA.2	B.1.1.529 BA.5			wild-type	B.1.617.2	AY.4.2	B.1.1.529 BA.1	B.1.1.529 BA.2	B.1.1.529 BA.5
10 mg/ml	1	0.00429975	0.000631313	-0.00457523	0.00188832	0.00979192	0.00513236		Sigmoidal, 4PL, X is log(concentration)
5 mg/ml	0.69897	0.00107494	0.013468	0.00311948	0.0142973	0.0165239	0.0099946		Best-fit values
2,5 mg/ml	0.39794	0.000614251	0.00126263	0.00852657	0.028055	0.0110159	0.030524		Top	= 1,000	= 1,000	= 1,000	= 1,000	= 1,000	= 1,000
1,25 mg/ml	0.09691	0.0320946	-0.00273569	0.0226682	0.0223901	0.0277438	0.123447		Bottom	= 0,000	= 0,000	= 0,000	= 0,000	= 0,000	= 0,000
625 µg/ml	-0.20412	0.127611	0.0140993	0.0195487	0.0749933	0.145451	0.245003		LogIC50	-0.5768	-1.227	-1.39	-0.9793	-0.5908	-0.5856
312,5 µg/ml	-0.50515	0.409552	0.049032	0.0166372	0.239277	0.423705	0.507023		HillSlope	-2.112	-1.387	-1.973	-0.9766	-1.802	-1.127
156,25 µg/ml	-0.80618	0.788851	0.168981	0.0667568	0.498247	0.709302	0.690708		IC50	0.265	0.05927	0.04077	0.1049	0.2566	0.2596
78,13 µg/ml	-1.10718	0.882525	0.462332	0.242695	0.657405	1.00306	0.71772		Span	= 1,000	= 1,000	= 1,000	= 1,000	= 1,000	= 1,000
39,06 µg/ml	-1.40827	0.954699	0.685396	0.483935	0.638522	0.719502	0.901405		95% CI (profile likelihood)
19,53 µg/ml	-1.7093	0.927058	0.731692	0.841635	0.773402	0.921461	0.887898		LogIC50	-0,6250 to -0,5292	-1,316 to -1,143	-1,422 to -1,357	-1,137 to -0,8341	-0,7521 to -0,4405	-0,6828 to -0,4907
									HillSlope	-2,681 to -1,708	-1,805 to -1,079	-2,275 to -1,718	-1,343 to -0,7191	-3,790 to -1,011	-1,425 to -0,9091
									IC50	0,2372 to 0,2957	0,04829 to 0,07188	0,03786 to 0,04391	0,07299 to 0,1465	0,1770 to 0,3627	0,2076 to 0,3231
									Goodness of Fit
									Degrees of Freedom	8	8	8	8	8	8
									R squared	0.9944	0.9778	0.9947	0.9576	0.9466	0.9842
									Sum of Squares	0.009297	0.01777	0.003811	0.0374	0.07949	0.01941
									Sy.x	0.03409	0.04713	0.02183	0.06838	0.09968	0.04925
									Constraints
									Top	Top = 1	Top = 1	Top = 1	Top = 1	Top = 1	Top = 1
									Bottom	Bottom = 0	Bottom = 0	Bottom = 0	Bottom = 0	Bottom = 0	Bottom = 0
									Number of points
									# of X values	10	10	10	10	10	10
									# Y values analyzed	10	10	10	10	10	10
raw data (gMFI NFκB-eGFP)	measured on FACS Calibur
experiment 1	unstimulated				K562 strep-spike				+IVIG 1:10		1:20		1:40		1:80		1:160		1:320		1:640		1:1280
wild-type	8.98	8.9	10.9	9.51	73.5	72.6	72.8	77.1	8.23	8.45	9	8.7	9	8.86	9.51	9.32	22.6	19.3	26.8	20.4	43.2	35.9	60.7	63.5
B,1,617.2	8.98	8.9	10.9	9.51	58.9	55.2	62.3	48	8.22	8.32	8.5	8.61	8.79	8.27	8.38	9	8.77	9.08	9.45	9.59	11.2	11	18.9	19.8
AY.4.2	8.98	8.9	10.9	9.51	63.9	51.5	54.5	54.2	8.18	8.64	8.56	8.48	8.62	8.57	8.66	8.84	8.78	8.6	9.13	8.75	10.6	11.1	18.1	18.6
BA.1	8.98	8.9	10.9	9.51	42	42.9	54.7	42.7	9.35	8.72	8.63	8.62	8.66	8.99	9.09	9.23	10.7	9.9	16	16.2	22.5	20.7	26.9	24.6
BA.2	8.98	8.9	10.9	9.51	70.2	60.2	51.2	45	8.35	8.36	8.52	8.73	9.3	8.91	11.7	11	15.6	16.5	31.2	27	51.1	56.3	45.3	33
BA.5	10.9	9.51	49.1	51	8.98	8.9	48.2	47.7	8.38	9.07	8.76	9.88	9.94	10.3	12.1	11.7	18.6	20	36.7	34.1	40.1	35.4	52.4	46.4
experiment 2	unstimulated				K562 strep-spike				+IVIG 1:10		1:20		1:40		1:80		1:160		1:320		1:640		1:1280		1:2560		1:5120
wild-type	5.81	5.71	5.87	5.87	40.6	39	36.7	37.2	5.66	6.25	5.78	5.92	5.9	5.77	7.02	6.7	9.24	10.7	21.3	17	34.4	28.6	34.5	34.6	37.8	36	37.2	34.8
B,1,617.2	5.81	5.71	5.87	5.87	35.4	25.6	31.3	26	5.84	5.82	5.98	6.29	6.03	5.66	5.78	5.72	6.18	6.12	6.98	6.98	10	9.66	17.9	15.7	20.1	24.1	21.1	25.3
AY.4.2	5.81	5.71	5.87	5.87	28.4	26.5	28.1	24.8	5.72	5.69	5.94	5.84	5.91	6.13	6.17	6.55	6.24	6.33	6.37	6.06	7.42	7.42	12.1	11.2	17	17.9	26.9	25.2
BA.1	5.81	5.71	5.87	5.87	28.8	22.8	21.1	24.7	5.89	5.81	6.19	5.97	6.15	6.52	6.3	6.16	7.01	7.4	10.4	10.1	15.4	14.7	18.4	17.6	18.2	17.1	20.4	19.9
BA.2	5.81	5.71	5.87	5.87	39.9	27.7	29.8	23.9	5.9	6.21	6.31	6.13	5.91	6.26	6.48	6.51	9.17	9.59	16.7	15.7	21.8	24.6	30.7	30.1	22.6	24.3	31	25.8
BA.5	5.81	5.71	5.87	5.87	26.7	22.9	25.9	21.8	5.97	5.85	5.95	6.05	6.19	6.57	8.5	7.7	10.4	10.3	15.7	14.7	19.9	17.3	18.2	20	23.5	21.5	24.3	20.2
experiment 3	unstimulated				K562 strep-spike				+IVIG 1:10		1:20		1:40		1:80		1:160		1:320		1:640		1:1280		1:2560		1:5120
wild-type	6.95	7.38	6.33	6.72	48.9	50.2	50.9	52.3	5.48	5.63	5.84	5.89	6.3	6.27	7.31	7.92	13.8	14.3	20.5	22.4	30	39.2	34.1	41.8	40	41.3	40.2	44.5
B,1,617.2	6.95	7.38	6.33	6.72	37.2	32.2	38.3	33.9	5.89	5.8	6.1	6.11	6.28	6.07	6.17	6.55	6.37	7.36	9.24	9.37	14.6	16.2	25.4	26.8	27.8	29.7	28.7	29.8
AY.4.2	6.95	7.38	6.33	6.72	24	25.3	27.5	26.6	5.67	5.43	5.98	6.28	6.52	6.65	6.77	7.03	7.01	7.17	7.02	7.52	8.66	9.47	14.5	13.3	19.3	24.8	21.6	20.7
BA.1	6.95	7.38	6.33	6.72	21.3	22.2	19.1	20.6	6.63	6.32	6.79	6.82	6.96	7.6	8.43	9.6	10.5	12.6	17.3	15.2	19.6	14.7	14.6	16.6	15.3	15.2	17.7
BA.2	6.95	7.38	6.33	6.72	34	33.2	31.9	38.3	6.42	6.27	7.25	6.73	6.94	7.55	10	9.93	13.5	15.7	17.6	18.6	20.8	19	27.1	23.6	22.8	27.4	21.7	23.8
BA.5	6.95	7.38	6.33	6.72	15.7	19.8	21.3	19.2	5.85	5.53	6.01	6.34	7	7.17	9.38	9.28	9.84	11.3	11.4	11.5	11.4	13.6	14.1	14.5	15	15.9	18.9	16.4
[truncated: 2 more columns]

## Sheet: Figure S1
Figure S1d 1 experiments in duplicates (4 technichal replicates)- data presented as gMFI NFκB-eGFP
	unstimulated	BW PD-L1	3000 ng/ml	1000 ng/ml	300 ng/ml	100 ng/ml	30 ng/ml	10 ng/ml	3 ng/ml	1 ng/ml	0,3 ng/ml	0,1 ng/ml	0,03 ng/ml	0,01 ng/ml
JE6.1 NFκB-eGFP PD1-ζ	457	39500	31172	35474	24574	31269	30535	27791	38805	26217	25406	31842	37253	31620
	437	42161	30188	40893	25410	29225	22772	64035	29208	24750	24815	34974	24484	27630
	442	32912	35503	43610	23002	29241	31724	29595	23655	24356	27889	38554	19932	31133
measured on Beckman Coulter CytoFLEX
Figure S1e 4 experiments (4 technichal replicates)- data normalized to K562 PD-L1								raw data (gMFI NFκB-eGFP):													300pM	1nM	3nM	10nM	30nM	100nM
conc. INCB	100 nM	30 nM	10 nM	3 nM	1 nM	300 pM			unstimulated	K562 PD-L1	300pM	1nM	3nM	10nM	30nM	100nM			unstim. Mean	K562 PD-L1 - unstim.	normalization	normalization	normalization	normalization	normalization	normalization
JE6.1 NFκB-eGFP PD1-ζ	0.0423675	0.0657334	0.168798	0.426293	0.825796	0.985463		experiment 1	510	14037	14677	12299	6349	2514	979	631		experiment 1	499.75	13537.2	0.985463	0.825796	0.426293	0.168798	0.0657334	0.0423675
	0.0415618	0.0659348	0.157586	0.456441	0.747239	0.868903			491	12522	12941	11129	6798	2347	982	619				12022.2	0.868903	0.747239	0.456441	0.157586	0.0659348	0.0415618
	0.0420989	0.0658677	0.156108	0.441669	1.00393	0.747239			499	19662	11129	14952	6578	2325	981	627				19162.2	0.747239	1.00393	0.441669	0.156108	0.0658677	0.0420989
	0.040286	0.067412	0.21882	0.440931	0.594219	0.981771			499	15352	14622	8850	6567	3259	1004	600				14852.2	0.981771	0.594219	0.440931	0.21882	0.067412	0.040286
	0.0133497	0.0263243	0.120412	0.532092	0.99461	1.1667		experiment 2	521	54418	52874	45075	24114	5457	1193	605		experiment 2	515.25	53902.8	1.1667	0.99461	0.532092	0.120412	0.0263244	0.0133497
	0.0128422	0.0265229	0.121361	0.356515	1.04015	1.0934			510	49232	49552	47139	16157	5500	1202	582				48716.8	1.0934	1.04015	0.356515	0.121361	0.0265229	0.0128422
	0.013438	0.0263905	0.123193	0.486416	0.793173	1.06045			514	29159	48059	35946	22044	5583	1196	609				28643.8	1.06045	0.793173	0.486416	0.123193	0.0263906	0.013438
	0.0129746	0.0270525	0.117169	0.625121	0.76601	0.932782			516	50529	42273	34715	28330	5310	1226	588				50013.8	0.932782	0.76601	0.625121	0.117169	0.0270525	0.0129746
	0.0295363	0.0511268	0.144065	0.264292	0.225824	0.904829		experiment 3	493	20333	16512	4121	4823	2629	933	539		experiment 3	485.25	19847.8	0.904829	0.225824	0.264292	0.144065	0.0511268	0.0295363
	0.0299747	0.0523872	0.142695	0.459812	0.346489	0.684156			483	18628	12485	6323	8391	2604	956	547				18142.8	0.684156	0.346489	0.459812	0.142695	0.0523871	0.0299747
	0.0296459	0.0498116	0.142421	0.247524	0.84899	0.830194			487	18941	15150	15493	4517	2599	909	541				18455.8	0.830194	0.84899	0.247524	0.142421	0.0498116	0.0296459
	0.0303034	0.0541407	0.135407	0.517186	0.566614	1.03936			478	17034	18967	10340	9438	2471	988	553				16548.8	1.03936	0.566614	0.517186	0.135407	0.0541407	0.0303034
	0.074179	0.0901481	0.148186	0.298605	0.864563	0.49487		experiment 4	450	5294	2882	5035	1739	863	525	432		experiment 4	444.75	4849.25	0.49487	0.864563	0.298605	0.148186	0.0901481	0.074179
	0.0757244	0.0874007	0.161751	0.271131	0.668126	0.96364			443	5754	5612	3891	1579	942	509	441				5309.25	0.96364	0.668126	0.271131	0.161751	0.0874007	0.0757244
	0.0748658	0.0863705	0.160378	0.332088	0.875724	1.04486			440	6842	6085	5100	1934	934	503	436				6397.25	1.04486	0.875724	0.332088	0.160378	0.0863705	0.0748659
	0.0755527	0.0891178	0.163469	0.278858	0.718953	1.01533			446	7184	5913	4187	1624	952	519	440				6739.25	1.01533	0.718953	0.278858	0.163469	0.0891178	0.0755527
measured on Beckman Coulter CytoFLEX
Figure S1f 1 experiment (4 technichal replicates)- data normalized to K562 PD-L1										raw data (gMFI NFκB-eGFP):													3nM	10nM	30nM	100nM	300nM	1uM	3uM	10uM
conc. I3	10 uM	3 uM	1 uM	300 nM	100 nM	30 nM	10 nM	3 nM		unstimulated	K562 PD-L1	3nM	10nM	30nM	100nM	300nM	1uM	3uM	10uM		unstim. Mean	K562 PD-L1 - unstim.	normalization	normalization	normalization	normalization	normalization	normalization	normalization	normalization
JE6.1 NFκB-eGFP PD1-ζ	0.0589974	0.0576381	0.0735429	0.227833	0.68486	0.948173	1.06359	1.2172		462	7849	8954	7824	6975	5038	1676	541	424	434		450.25	7398.75	1.2172	1.06359	0.948173	0.68486	0.227833	0.0735429	0.0576381	0.0589975
	0.0583178	0.0576381	0.0742226	0.225658	0.665828	1.05774	1.09254	1.21597		451	7517	8945	8037	7781	4898	1660	546	424	429			7066.75	1.21597	1.09254	1.05774	0.665828	0.225658	0.0742226	0.0576381	0.0583178
	0.0576381	0.0568224	0.071096	0.233815	0.783551	0.956194	1.14447	1.15956		444	8444	8530	8419	7034	5764	1720	523	418	424			7993.75	1.15956	1.14447	0.956194	0.783551	0.233815	0.071096	0.0568224	0.0576381
	0.0603568	0.0565505	0.0719116	0.251215	0.668003	1.04619	1.07106	1.1011		444	7416	8100	7879	7696	4914	1848	529	416	444			6965.75	1.1011	1.07106	1.04619	0.668003	0.251215	0.0719116	0.0565506	0.0603568
measured on Beckman Coulter CytoFLEX
Figure S1g data combined from S1e and S1f
	conc.	log10 (conc.)	INCB			I3				nonlinear regression
JE6.1 NFκB-eGFP PD1-ζ			Mean	SD	N	Mean	SD	N			INCB	I3
	10 uM	4				0.05883	0.001161	4		Sigmoidal, 4PL, X is log(concentration)
	3 uM	3.47712				0.05716	0.0005605	4		Best-fit values
	1 uM	3				0.07269	0.00144	4		Top	= 1,000	= 1,000
	300 nM	2.47712				0.2346	0.01158	4		Bottom	= 0,000	= 0,000
	100 nM	2	0.03992	0.02343	16	0.7006	0.05598	4		LogIC50	0.3597	2.211
	30 nM	1.47712	0.05823	0.02317	16	1.002	0.05789	4		HillSlope	-1.209	-1.906
	10 nM	1	0.1489	0.02509	16	1.093	0.0365	4		IC50	2.289	162.4
	3 nM	0.477121	0.4022	0.1125	16	1.173	0.05522	4		Span	= 1,000	= 1,000
	1 nM	0	0.7425	0.2247	16					95% CI (profile likelihood)
	300 pM	-0.522879	0.9259	0.1705	16					LogIC50	0,2963 to 0,4234	2,136 to 2,286
										HillSlope	-1,440 to -1,027	-2,506 to -1,475
										IC50	1,979 to 2,651	136,9 to 193,3
										Goodness of Fit
										Degrees of Freedom	94	30
										R squared	0.8866	0.9665
										Sum of Squares	1.434	0.2315
										Sy.x	0.1235	0.08784
										Constraints
										Top	Top = 1	Top = 1
										Bottom	Bottom = 0	Bottom = 0
										Number of points
										# of X values	100	32
										# Y values analyzed	96	32
Figure S1h 1 experiment (4 technichal replicates)- data normalized to K562 PD-L1								raw data (gMFI NFκB-eGFP):											300nM	1uM	3uM	10uM	30uM	100uM
conc. BMS1	100 uM	30 uM	10 uM	3 uM	1 uM	300 nM		unstimulated	K562 PD-L1	300nM	1uM	3uM	10uM	30uM	100uM		unstim. Mean	K562 PD-L1 - unstim.	normalization	normalization	normalization	normalization	normalization	normalization
JE6.1 NFκB-eGFP PD1-ζ	0.0999397	0.832661	1.60856	0.591892	0.987968	1.14937		1139	8427	9051	7780	4661	12667	6557	787		1142.25	7284.75	1.14937	0.987968	0.591892	1.60856	0.832661	0.0999397
	0.101337	0.879393	1.29985	1.32842	0.915077	1.26214		1139	9500	9939	7206	10461	10236	6925	798			8357.75	1.26214	0.915077	1.32842	1.29985	0.879393	0.101337
	0.10121	0.892219	1.28169	1.0968	0.705292	1.15572		1157	7665	9101	5554	8637	10093	7026	797			6522.75	1.15572	0.705292	1.0968	1.28169	0.892219	0.10121
	0.4503	0.903521	1.3622	1.27268	0.776152	1.20969		1134	10476	9526	6112	10022	10727	7115	3546			9333.75	1.20969	0.776152	1.27268	1.3622	0.903521	0.4503
measured on Beckman Coulter CytoFLEX
Figure S1j 1 experiment (4 technichal replicates)- data normalized to K562 PD-L1								raw data (gMFI NFκB-eGFP):											300nM	1uM	3uM	10uM	30uM	100uM
conc. BMS202	100 uM	30 uM	10 uM	3 uM	1 uM	300 nM		unstimulated	K562 PD-L1	300nM	1uM	3uM	10uM	30uM	100uM		unstim. Mean	K562 PD-L1 - unstim.	normalization	normalization	normalization	normalization	normalization	normalization
JE6.1 NFκB-eGFP PD1-ζ	0.171101	0.2253	0.773282	0.980807	1.11712	1.03642		1162	9445	9504	10244	8994	7091	2066	1569		1150.25	8294.75	1.03642	1.11712	0.980807	0.773282	0.2253	0.171101
	0.0682661	0.246892	0.910142	1.06325	1.11407	0.987568		1147	9653	9056	10216	9750	8346	2264	626			8502.75	0.987568	1.11407	1.06325	0.910142	0.246892	0.0682661
	0.0813522	0.365649	0.928571	1.09618	1.20284	1.00294		1156	10411	9197	11030	10052	8515	3353	746			9260.75	1.00294	1.20284	1.09618	0.928571	0.365649	0.0813522
	0.0982552	0.245692	0.813959	0.991058	1.0843	1.10218		1136	11772	10107	9943	9088	7464	2253	901			10621.8	1.10218	1.0843	0.991058	0.813959	0.245692	0.0982552
measured on Beckman Coulter CytoFLEX

## Sheet: Figure S2
Figure S2c 1 experiments in duplicates (4 technichal replicates)- data presented as gMFI NFκB-eGFP
	unstimulated	BW PD-1	3000 ng/µl	1000 ng/µl	300 ng/µl	100 ng/µl	30 ng/µl	10 ng/µl	3 ng/µl	1 ng/µl	0.3 ng/µl	0.1 ng/µl	0.03 ng/µl	0.01 ng/µl
JE6.1 NFκB-eGFP PD-1L-ζ	491	29067	23524	26807	30894	25974	26298	28563	31332	25748	26746	29194	35029	27888
	490	27272	26563	26653	21155	23134	27840	26998	25591	24266	28084	31827	28905	26918
	490	28260	26108	31097	27646	26821	27603	27582	24330	25575	32868	31885	27454	31693
Figure S2h experiment in duplicate (2 technical replicates)- data presented as gMFI NFκB-eGFP
	BW mCD32b		isotyp		anti-PD-L1
JE6.1 NFκB-eGFP PD-L1-ζ	4.48	6.79	5.19	4.89	80.5	79.3
measured on FACS Calibur

## Sheet: Figure S3
Figure S3e - 3 experiments in triplicates/ triplicate means were normalized to unstimulated
	unstimulated			K562			K562 CD45 KO					raw data (gMFI NFκB-eCFP)	measured on LSR Fortessa
JE6.1 TPR CD45KO	1	1	1	0.91784	0.923611	0.888161	1.04225	1.10466	0.897583				unstimulated			K562 RFP CD45 KO			K562 RFP
JE6.1 TPR UL11-ζ	1	1	1	2.67318	1.84777	1.61874	1.20782	0.945394	0.937848			experiment 1	122	152	152	129	166	149	153	120	118
JE6.1 TPR UL11-ctrl	1	1	1	0.846039	0.949518	0.890625	0.901345	0.994895	0.903646				166	173	224	242	222	216	459	513	533
JE6.1 TPR UL11-ctrl	1	1	1	0.846039	0.949518	0.890625	0.901345	0.994895	0.903646				242	209	218	230	208	165	184	189	193
												experiment 2	68.1	66.2	67.3	93.2	64.6	64.9	62.3	62.5	61.4
													60.6	59.1	61.6	59.8	55.5	56.1	111	111	113
													59.9	58.1	58.3	59.8	58	57.6	57.7	56	53.7
												experiment 3	82.4	78.2	83.5	74.5	70.8	73.8	72.2	73.5	71.1
													71.9	71.5	72.2	67.4	67.8	67	111	117	121
													79.4	75.6	75.4	68.5	69.7	70	68.7	69.1	67.4
Table Analyzed	Figure S3e						Within each row, compare columns (simple effects within rows)
Two-way ANOVA	Ordinary						Number of families	3
Alpha	0.05						Number of comparisons per family	2
							Alpha	0.05
Source of Variation	% of total variation	P value	P value summary	Significant?
Interaction	43.61	0.0001	***	Yes			Šídák's multiple comparisons test	Mean Diff,	95,00% CI of diff,	Below threshold?	Summary	Adjusted P Value
constructs	25.22	0.0004	***	Yes
target cell	12.97	0.0079	**	Yes			TPR CD45KO
							unstimulated vs. K562	0.09013	-0,3017 to 0,4819	No	ns	0.825
ANOVA table	SS	DF	MS	F (DFn, DFd)	P value		unstimulated vs. K562 CD45 KO	-0.01483	-0,4066 to 0,3770	No	ns	0.9947
Interaction	1.669	4	0.4172	F (4, 18) = 10,78	P=0,0001
constructs	0.965	2	0.4825	F (2, 18) = 12,46	P=0,0004		TPR UL11-ζ
target cell	0.4963	2	0.2481	F (2, 18) = 6,409	P=0,0079		unstimulated vs. K562	-1.047	-1,438 to -0,6548	Yes	****	<0,0001
Residual	0.6968	18	0.03871				unstimulated vs. K562 CD45 KO	-0.03035	-0,4222 to 0,3615	No	ns	0.9782
Data summary							TPR UL11-ctrl
Number of columns (target cell)	3						unstimulated vs. K562	0.1046	-0,2872 to 0,4964	No	ns	0.7726
Number of rows (constructs)	3						unstimulated vs. K562 CD45 KO	0.0667	-0,3251 to 0,4585	No	ns	0.8994
Number of values	27
							Test details	Mean 1	Mean 2	Mean Diff,	SE of diff,	N1	N2	t	DF
							TPR CD45KO
							unstimulated vs. K562	1	0.9099	0.09013	0.1607	3	3	0.561	18
							unstimulated vs. K562 CD45 KO	1	1.015	-0.01483	0.1607	3	3	0.09233	18
							TPR UL11-ζ
							unstimulated vs. K562	1	2.047	-1.047	0.1607	3	3	6.514	18
							unstimulated vs. K562 CD45 KO	1	1.03	-0.03035	0.1607	3	3	0.1889	18
							TPR UL11-ctrl
							unstimulated vs. K562	1	0.8954	0.1046	0.1607	3	3	0.6511	18
							unstimulated vs. K562 CD45 KO	1	0.9333	0.0667	0.1607	3	3	0.4152	18

[truncated: 5 more sheets: Figure S4, Figure S5, Figure S6, Figure S7, Figure S8]
